# Supplementary material for: Network-based integrated analysis of omics data reveal novel players of TGF-β1-induced EMT in human peritoneal mesothelial cells
Source: Sci Rep. 2019 Feb 6;9:1497. doi: 10.1038/s41598-018-37101-9 (PMC6365569; doi:10.1038/s41598-018-37101-9)
Supplement: Supplementary file 2 — Supplementary Tables [file 41598_2018_37101_MOESM2_ESM.xlsx]

## Sheet: Table S1
Table S1. Differentially expressed genes in TGF-β1 stimulated HPMC with linear fold change above 1.5
SYMBOL	entrezgene_id	Linear Fold Change	Log2 Average Signal	Expression change
GAS7	8522	53.1211	5.73121	Upward
NOX4	50507	39.6042	5.30758	Upward
DACH1	1602	38.6701	5.27315	Upward
INHBE	83729	19.9531	4.31854	Upward
MYL7	58498	15.9851	3.99866	Upward
RGS4	5999	12.5385	3.64829	Upward
TNC	3371	11.2073	3.48637	Upward
MAMDC2	256691	10.7495	3.4262	Upward
SPRR2F	6705	10.2867	3.36271	Upward
SLC22A3	6581	9.96792	3.31729	Upward
CCBP2	1238	8.86952	3.14886	Upward
TNFAIP6	7130	8.79777	3.13714	Upward
CRISPLD2	83716	8.79586	3.13682	Upward
NRG4	145957	8.79458	3.13661	Upward
C4BPB	725	8.31813	3.05626	Upward
ABCC3	8714	8.21371	3.03803	Upward
TGM2	7052	7.95844	2.99249	Upward
SNCAIP	9627	7.92445	2.98631	Upward
PLAU	5328	7.87128	2.9766	Upward
KCNMA1	3778	7.33069	2.87395	Upward
HSD17B6	8630	7.31812	2.87147	Upward
FAM113B	91523	7.30091	2.86808	Upward
ALOX5AP	241	7.29691	2.86729	Upward
AQP9	366	6.40467	2.67912	Upward
BMP6	654	6.15082	2.62078	Upward
COMP	1311	6.082	2.60454	Upward
COL16A1	1307	5.72836	2.51812	Upward
KLK1	3816	5.56227	2.47567	Upward
LTBP2	4053	5.48039	2.45428	Upward
KCTD16	57528	5.4485	2.44586	Upward
TINAGL1	64129	5.40027	2.43303	Upward
HES1	3280	5.34657	2.41861	Upward
SNTB1	6641	5.22146	2.38445	Upward
CNN1	1264	5.11827	2.35566	Upward
CD55	1604	5.06852	2.34157	Upward
SLC7A5	8140	5.05779	2.33851	Upward
SAMD11	148398	4.98045	2.31628	Upward
C10orf85	404216	4.90735	2.29494	Upward
CLSTN2	64084	4.79425	2.26131	Upward
DNM3	26052	4.70731	2.2349	Upward
HEY1	23462	4.68442	2.22787	Upward
CYP24A1	1591	4.66525	2.22195	Upward
ITGA11	22801	4.65383	2.21842	Upward
RASGRP1	10125	4.55075	2.1861	Upward
SMAD7	4092	4.53792	2.18203	Upward
CDKN2B	1030	4.46077	2.15729	Upward
EFHD1	80303	4.40595	2.13945	Upward
PPAP2A	8611	4.39124	2.13463	Upward
STK38L	23012	4.29923	2.10408	Upward
INPP5D	3635	4.29715	2.10338	Upward
ETS2	2114	4.25862	2.09039	Upward
CEACAM1	634	4.02936	2.01055	Upward
WISP1	8840	3.98037	1.9929	Upward
PTGS2	5743	3.91631	1.96949	Upward
GADD45B	4616	3.87039	1.95248	Upward
ADM2	79924	3.84533	1.94311	Upward
ITGA2	3673	3.82215	1.93438	Upward
MST150	85027	3.8163	1.93217	Upward
TMEM87B	84910	3.78903	1.92183	Upward
RBP1	5947	3.76687	1.91337	Upward
CCRL1	51554	3.75192	1.90763	Upward
GSTO2	119391	3.73999	1.90303	Upward
ADC	113451	3.69368	1.88506	Upward
FGF11	2256	3.69217	1.88447	Upward
TXNDC5	81567	3.67006	1.8758	Upward
RFK	55312	3.57257	1.83696	Upward
NDST2	8509	3.52127	1.8161	Upward
PPAPDC1A	196051	3.50781	1.81057	Upward
IGFL2	147920	3.50719	1.81031	Upward
C9orf91	203197	3.50464	1.80926	Upward
NPR3	4883	3.49384	1.80481	Upward
DACT1	51339	3.48054	1.79931	Upward
LANCL2	55915	3.4714	1.79552	Upward
PPAP2A	8611	3.44944	1.78636	Upward
FGD3	619477	3.43227	1.77916	Upward
FGD3	89846	3.43227	1.77916	Upward
CTHRC1	115908	3.43109	1.77867	Upward
CRIP2	1397	3.42473	1.77599	Upward
IER3	8870	3.41125	1.7703	Upward
RNASE1	6035	3.38702	1.76002	Upward
TFPI2	7980	3.38565	1.75943	Upward
DCBLD1	285761	3.38469	1.75902	Upward
FBLN5	10516	3.28647	1.71654	Upward
DOCK10	55619	3.27725	1.71248	Upward
GLI2	2736	3.22702	1.6902	Upward
ABCA7	10347	3.22663	1.69003	Upward
LIMK2	3985	3.19347	1.67513	Upward
PTGS1	5742	3.17816	1.66819	Upward
MPPED2	744	3.17521	1.66685	Upward
PAK3	5063	3.16843	1.66377	Upward
TIMP3	7078	3.13415	1.64807	Upward
RGS5	8490	3.12659	1.64459	Upward
FHOD3	80206	3.12653	1.64456	Upward
C1orf92	149499	3.11774	1.6405	Upward
TGM2	7052	3.07528	1.62072	Upward
TUBB3	10381	3.04633	1.60707	Upward
HOXA2	3199	3.0364	1.60236	Upward
ADAM19	8728	3.0361	1.60222	Upward
HSD3B1	3283	3.03245	1.60049	Upward
ZNF69	7620	3.0192	1.59416	Upward
COL4A4	1286	3.01739	1.5933	Upward
C6orf145	221749	3.00554	1.58763	Upward
PGM2L1	283209	2.99221	1.58121	Upward
AXUD1	64651	2.9649	1.56798	Upward
SGPL1	8879	2.96392	1.5675	Upward
SYT17	51760	2.95633	1.56381	Upward
KAL1	3730	2.95431	1.56282	Upward
DYSF	8291	2.95162	1.56151	Upward
ZNF703	80139	2.92522	1.54855	Upward
PACS1	55690	2.91415	1.54308	Upward
MRAS	22808	2.91045	1.54124	Upward
RUSC2	9853	2.90576	1.53892	Upward
BCAM	4059	2.89563	1.53388	Upward
SEMA6B	10501	2.84206	1.50693	Upward
S100PBP	64766	2.82694	1.49924	Upward
TSPAN13	27075	2.82647	1.499	Upward
IGFBP3	3486	2.82341	1.49744	Upward
SKI	6497	2.82123	1.49633	Upward
MTHFD2	10797	2.81776	1.49455	Upward
SYNE1	23345	2.8102	1.49067	Upward
IGFL3	388555	2.79727	1.48402	Upward
ZC3H12A	80149	2.74992	1.45939	Upward
FSTL3	10272	2.70596	1.43614	Upward
SLC6A9	6536	2.65683	1.40971	Upward
SOX4	6659	2.61437	1.38646	Upward
GPR124	25960	2.60959	1.38383	Upward
SAMD14	201191	2.5467	1.34863	Upward
EGR1	1958	2.54182	1.34586	Upward
PCSK5	5125	2.5331	1.3409	Upward
COL7A1	1294	2.47848	1.30945	Upward
KCTD11	147040	2.47791	1.30912	Upward
FGD6	55785	2.4755	1.30772	Upward
C4BPA	722	2.46817	1.30344	Upward
IFI44L	10964	2.45123	1.29351	Upward
DNM1	1759	2.45104	1.29339	Upward
CDK5R1	8851	2.44323	1.28879	Upward
COL4A1	1282	2.4401	1.28694	Upward
CACNA1C	775	2.40705	1.26727	Upward
BGN	633	2.40508	1.26608	Upward
PTK7	5754	2.38486	1.2539	Upward
HOXA4	3201	2.38264	1.25256	Upward
YIPF5	81555	2.36354	1.24095	Upward
GRPEL2	134266	2.36352	1.24093	Upward
COL4A2	1284	2.35866	1.23797	Upward
CSMD2	114784	2.3496	1.23242	Upward
C1orf101	257044	2.3473	1.231	Upward
CAPN6	827	2.33918	1.226	Upward
NELL1	4745	2.33336	1.22241	Upward
SLC45A3	85414	2.32869	1.21952	Upward
SH3PXD2A	9644	2.32251	1.21568	Upward
GAD1	2571	2.31686	1.21217	Upward
ZDHHC18	84243	2.3158	1.21151	Upward
CD14	929	2.30155	1.2026	Upward
ASNS	440	2.29723	1.1999	Upward
COL22A1	169044	2.29591	1.19907	Upward
PTPRF	5792	2.29411	1.19794	Upward
MMD	23531	2.29141	1.19624	Upward
PHLDB1	23187	2.2871	1.19352	Upward
PTPLB	201562	2.28413	1.19164	Upward
NKX3-1	4824	2.27412	1.18531	Upward
WNT4	54361	2.25111	1.17064	Upward
MBNL2	10150	2.23827	1.16238	Upward
MDFIC	29969	2.2341	1.15969	Upward
PTPN21	11099	2.23159	1.15807	Upward
SMURF1	57154	2.22575	1.15429	Upward
CBFB	865	2.22464	1.15357	Upward
ZNF175	7728	2.21852	1.1496	Upward
ANKRD37	353322	2.21488	1.14723	Upward
IL4R	3566	2.21072	1.14452	Upward
TMTC4	84899	2.18531	1.12784	Upward
FBN1	2200	2.1849	1.12757	Upward
LIMS1	3987	2.17788	1.12292	Upward
LTBP4	8425	2.16776	1.11621	Upward
MKL1	57591	2.16579	1.11489	Upward
PCK2	5106	2.16098	1.11168	Upward
ITGA1	3672	2.1542	1.10715	Upward
SPSB1	80176	2.15329	1.10654	Upward
SLC12A8	84561	2.15215	1.10578	Upward
PI16	221476	2.14913	1.10375	Upward
SIT1	27240	2.14002	1.09762	Upward
STARD13	90627	2.1361	1.09498	Upward
GAL3ST4	79690	2.13357	1.09327	Upward
QPCT	25797	2.12398	1.08677	Upward
TMEM2	23670	2.12105	1.08478	Upward
COL5A1	1289	2.11936	1.08363	Upward
GDF15	9518	2.11655	1.08171	Upward
PDLIM3	27295	2.11572	1.08115	Upward
NUAK1	9891	2.1154	1.08093	Upward
ATP13A2	23400	2.11476	1.08049	Upward
SIPA1L2	57568	2.11282	1.07917	Upward
PHGDH	26227	2.10998	1.07723	Upward
OSBPL10	114884	2.10666	1.07496	Upward
LOXL4	84171	2.09684	1.06821	Upward
GALNT10	55568	2.09487	1.06686	Upward
CHRNE	1145	2.09249	1.06522	Upward
OPN3	23596	2.09027	1.06369	Upward
DACT2	168002	2.08427	1.05954	Upward
SCG2	7857	2.0763	1.05401	Upward
GPC6	10082	2.0755	1.05346	Upward
ST6GAL1	6480	2.075	1.05311	Upward
TUSC1	286319	2.06073	1.04315	Upward
PTMS	5763	2.05242	1.03732	Upward
SERPINE1	5054	2.04742	1.03381	Upward
TGFB1I1	7041	2.04663	1.03325	Upward
BMPR2	659	2.04299	1.03068	Upward
HN1	51155	2.04198	1.02997	Upward
DPYSL3	1809	2.03798	1.02714	Upward
PYCR1	5831	2.03537	1.02529	Upward
ACOX3	8310	2.03423	1.02448	Upward
ZFPM1	161882	2.03053	1.02186	Upward
MFAP4	4239	2.02996	1.02145	Upward
PSAT1	29968	2.02098	1.01506	Upward
DKFZP564O0823	25849	2.02024	1.01453	Upward
PFTK1	5218	2.01698	1.0122	Upward
MXRA5	25878	2.01383	1.00994	Upward
COL6A3	1293	2.0126	1.00906	Upward
HYI	81888	2.01079	1.00776	Upward
GPR27	2850	2.00846	1.00609	Upward
KCNG1	3755	2.00737	1.00531	Upward
LRRC8A	56262	2.00019	1.00014	Upward
ARHGDIB	397	1.99926	0.999463	Upward
GPAM	57678	1.99789	0.99848	Upward
TPM1	7168	1.98235	0.987214	Upward
CCL2	6347	1.98077	0.986059	Upward
PPP1R13L	10848	1.97883	0.984649	Upward
GFPT2	9945	1.97246	0.979995	Upward
EGLN3	112399	1.96554	0.974923	Upward
CEBPG	1054	1.9645	0.974162	Upward
ABCA6	23460	1.96423	0.973966	Upward
KCNK3	3777	1.95967	0.97061	Upward
TGFBI	7045	1.95516	0.967285	Upward
STC2	8614	1.93925	0.955502	Upward
DDX58	23586	1.93358	0.951275	Upward
DDIT4	54541	1.92604	0.945639	Upward
PDZD11	51248	1.91398	0.936575	Upward
TNFAIP8L3	388121	1.91294	0.93579	Upward
HS3ST3A1	9955	1.91144	0.934659	Upward
TOR3A	64222	1.89984	0.925881	Upward
MICAL1	64780	1.88571	0.915105	Upward
SRPX2	27286	1.87613	0.907757	Upward
FLNB	2317	1.87199	0.904571	Upward
STXBP5	134957	1.87155	0.904236	Upward
SEC23A	10484	1.86739	0.901022	Upward
FLJ11151	55313	1.86533	0.899428	Upward
TRIB3	57761	1.86094	0.896029	Upward
NPPB	4879	1.85998	0.895289	Upward
THRA	7067	1.85055	0.887957	Upward
LIMS2	55679	1.83782	0.877994	Upward
VAV2	7410	1.83616	0.876692	Upward
IRAK2	3656	1.83161	0.873112	Upward
DIRC2	84925	1.82804	0.870299	Upward
IRF7	3665	1.82682	0.869331	Upward
MYO10	4651	1.8229	0.866239	Upward
SPOCD1	90853	1.81928	0.863371	Upward
PALLD	23022	1.81562	0.860463	Upward
DIP2B	57609	1.81179	0.857415	Upward
UTX	7403	1.80958	0.855658	Upward
PFKP	5214	1.80779	0.854224	Upward
NOVA2	4858	1.79558	0.844449	Upward
FARP1	10160	1.78601	0.836742	Upward
TRIP10	9322	1.78245	0.833862	Upward
COL1A1	1277	1.76916	0.823063	Upward
THBS3	7059	1.76893	0.822877	Upward
FAM89B	23625	1.76841	0.822452	Upward
LRDD	55367	1.76703	0.821331	Upward
FHL3	2275	1.76521	0.819841	Upward
PDGFC	56034	1.76359	0.818517	Upward
ZNF521	25925	1.76357	0.818499	Upward
CCL26	10344	1.76331	0.818285	Upward
SIX4	51804	1.76292	0.81797	Upward
FN1	2335	1.75984	0.815445	Upward
UBE2J1	51465	1.75737	0.813415	Upward
YOD1	55432	1.75618	0.812437	Upward
ANGPTL4	51129	1.75472	0.811244	Upward
MARCKSL1	65108	1.74658	0.804529	Upward
AEBP1	165	1.72634	0.787718	Upward
COL15A1	1306	1.72362	0.785442	Upward
TUBB2B	347733	1.72217	0.784231	Upward
NP	4860	1.72027	0.782637	Upward
ST6GALNAC5	81849	1.71385	0.777243	Upward
TMEM49	81671	1.70871	0.77291	Upward
CRY1	1407	1.70641	0.770964	Upward
DYNLT3	6990	1.70639	0.770949	Upward
SLC4A2	6522	1.70266	0.767787	Upward
CRLF1	9244	1.69981	0.765371	Upward
SOX9	6662	1.69694	0.762933	Upward
C6orf173	387103	1.69683	0.762841	Upward
IKIP	121457	1.69469	0.761024	Upward
VPS54	51542	1.68879	0.755987	Upward
P4HA2	8974	1.68822	0.755504	Upward
ZNF561	93134	1.68628	0.753847	Upward
TPM4	7171	1.68499	0.752737	Upward
SSPN	8082	1.68284	0.7509	Upward
GAD1	2571	1.67416	0.743438	Upward
MSC	9242	1.67301	0.742442	Upward
SLC1A5	6510	1.67238	0.741904	Upward
SEMA3C	10512	1.6722	0.741745	Upward
CXXC5	51523	1.66592	0.736322	Upward
LMBR1L	55716	1.6657	0.736131	Upward
RCN3	57333	1.65801	0.729451	Upward
VASH1	22846	1.65541	0.727191	Upward
LCAT	3931	1.65312	0.725192	Upward
SACS	26278	1.64643	0.719344	Upward
SCD	6319	1.64606	0.719019	Upward
BAZ2B	29994	1.64548	0.718512	Upward
SLC16A3	9123	1.64115	0.714706	Upward
PPAPDC1B	84513	1.6359	0.710082	Upward
EPHA2	1969	1.63535	0.709602	Upward
SMPDL3B	27293	1.63477	0.70909	Upward
TSTA3	7264	1.62989	0.704774	Upward
ITGB5	3693	1.62949	0.704423	Upward
PLEKHA7	144100	1.62279	0.698476	Upward
UNC84B	25777	1.62087	0.696768	Upward
NDRG2	57447	1.61993	0.695927	Upward
TP53I3	9540	1.61889	0.695007	Upward
SLC7A1	6541	1.61188	0.688743	Upward
PNMA1	9240	1.60536	0.6829	Upward
PGRMC2	10424	1.6042	0.68185	Upward
KIAA0355	9710	1.59881	0.676997	Upward
KDELR3	11015	1.59704	0.675403	Upward
C6orf106	64771	1.59495	0.673508	Upward
GRB10	2887	1.58973	0.668778	Upward
GOPC	57120	1.58259	0.662289	Upward
MGST2	4258	1.58249	0.662199	Upward
SREBF1	6720	1.58084	0.660694	Upward
ARID3A	1820	1.57562	0.655916	Upward
ENAH	55740	1.57162	0.652252	Upward
DDR1	780	1.56874	0.649603	Upward
HOXA5	3202	1.56704	0.648038	Upward
PLAUR	5329	1.56611	0.647185	Upward
NEXN	91624	1.56513	0.646285	Upward
LOX	4015	1.56393	0.645175	Upward
LUZP1	7798	1.55967	0.641244	Upward
PRICKLE1	144165	1.55502	0.636935	Upward
ABCA6	23460	1.55494	0.636855	Upward
CLIC3	9022	1.54339	0.6261	Upward
GFOD1	54438	1.54329	0.626007	Upward
MAPK13	5603	1.54175	0.624565	Upward
CASP6	839	1.53911	0.622097	Upward
ANGPTL2	23452	1.5391	0.622083	Upward
FAM38A	9780	1.53892	0.621915	Upward
ATXN1	6310	1.53816	0.621207	Upward
GPC4	2239	1.5363	0.619458	Upward
TUBD1	51174	1.5339	0.617201	Upward
NMB	4828	1.53245	0.615843	Upward
LEPRE1	64175	1.53064	0.614136	Upward
LDB2	9079	1.52704	0.610738	Upward
HDGFRP3	50810	1.52684	0.610548	Upward
TCF4	6925	1.52386	0.607734	Upward
FOXD1	2297	1.52303	0.606944	Upward
C9orf3	84909	1.52136	0.605357	Upward
VASP	7408	1.52093	0.604952	Upward
CDR2L	30850	1.52028	0.604335	Upward
EFNB2	1948	1.51813	0.602295	Upward
ARFGAP1	55738	1.50974	0.5943	Upward
RAI14	26064	1.50861	0.59322	Upward
PHTF2	57157	1.50625	0.590961	Upward
PRKAB2	5565	1.50245	0.587313	Upward
EHD4	30844	1.50062	0.585558	Upward
RPLP0	6175	0.666516	-0.585288	Downward
PKD2	5311	0.665786	-0.58687	Downward
SPANXE	171489	0.665274	-0.587979	Downward
PIK3C3	5289	0.664992	-0.588591	Downward
SCCPDH	51097	0.664709	-0.589206	Downward
TEX10	54881	0.664397	-0.589883	Downward
HSDL2	84263	0.664304	-0.590084	Downward
CHI3L2	1117	0.66428	-0.590137	Downward
DCXR	51181	0.663737	-0.591317	Downward
GCDH	2639	0.663376	-0.5921	Downward
DIAPH3	81624	0.663351	-0.592155	Downward
NANS	54187	0.663219	-0.592444	Downward
VPS36	51028	0.662952	-0.593023	Downward
ZC3H8	84524	0.662939	-0.593052	Downward
CRYZL1	9946	0.66283	-0.59329	Downward
DHX29	54505	0.66266	-0.593659	Downward
RNASEL	6041	0.661621	-0.595924	Downward
AMMECR1	9949	0.661585	-0.596001	Downward
C12orf48	55010	0.661434	-0.596332	Downward
BBS2	583	0.661351	-0.596511	Downward
LHFPL2	10184	0.661168	-0.596911	Downward
HRASLS	57110	0.660946	-0.597395	Downward
MEIS2	4212	0.660889	-0.59752	Downward
IDI1	3422	0.660854	-0.597597	Downward
CDK4	1019	0.660774	-0.597771	Downward
HLA-E	3133	0.660688	-0.597959	Downward
ALDH1A2	8854	0.660656	-0.59803	Downward
CABLES1	91768	0.660362	-0.598671	Downward
LANCL1	10314	0.660061	-0.599328	Downward
PCMTD2	55251	0.66001	-0.59944	Downward
ZNF438	220929	0.659893	-0.599695	Downward
HDHD1A	8226	0.659874	-0.599738	Downward
BRWD2	55717	0.65909	-0.601452	Downward
TXNIP	10628	0.658613	-0.602496	Downward
CMTM8	152189	0.658594	-0.602539	Downward
CD44	960	0.658586	-0.602557	Downward
NENF	29937	0.658549	-0.602636	Downward
POLE4	56655	0.657935	-0.603983	Downward
SNX2	6643	0.657747	-0.604396	Downward
ASB8	140461	0.657558	-0.604809	Downward
AIP	9049	0.657481	-0.604979	Downward
PRKAG2	51422	0.657466	-0.605013	Downward
HSPA8	3312	0.657272	-0.605439	Downward
PMVK	10654	0.657087	-0.605843	Downward
LETMD1	25875	0.656886	-0.606286	Downward
C17orf79	55352	0.656733	-0.60662	Downward
ACY1	95	0.656593	-0.606928	Downward
CCDC51	79714	0.656166	-0.607868	Downward
SPANXA1	30014	0.655861	-0.608538	Downward
RAB7L1	8934	0.655735	-0.608815	Downward
GPD1L	23171	0.655616	-0.609078	Downward
HSPA4L	22824	0.655459	-0.609422	Downward
MTHFS	10588	0.654766	-0.61095	Downward
C9orf45	81571	0.654569	-0.611382	Downward
FRAS1	80144	0.654495	-0.611546	Downward
ST6GALNAC4	27090	0.654172	-0.612258	Downward
PARP1	142	0.654028	-0.612575	Downward
HDDC3	374659	0.653697	-0.613306	Downward
NNT	23530	0.653544	-0.613644	Downward
CCND2	894	0.653235	-0.614325	Downward
UBE2T	29089	0.653177	-0.614454	Downward
CFD	1675	0.653127	-0.614564	Downward
ITM2A	9452	0.65311	-0.614603	Downward
PIK3R1	5295	0.652895	-0.615077	Downward
GCHFR	2644	0.652802	-0.615282	Downward
PFN2	5217	0.652641	-0.615638	Downward
POLE	5426	0.651635	-0.617864	Downward
C5orf13	9315	0.651316	-0.61857	Downward
ZYG11B	79699	0.65115	-0.618937	Downward
MTMR4	9110	0.650428	-0.620539	Downward
TFPI	7035	0.650159	-0.621136	Downward
FBXO3	26273	0.650074	-0.621324	Downward
ADD3	120	0.64992	-0.621665	Downward
SDHA	6389	0.649337	-0.622961	Downward
C17orf75	64149	0.649222	-0.623216	Downward
PDCD7	10081	0.649113	-0.623459	Downward
PPIL5	122769	0.648403	-0.625037	Downward
EMP1	2012	0.648262	-0.62535	Downward
FBXL2	25827	0.648151	-0.625599	Downward
PA2G4	5036	0.648011	-0.62591	Downward
C2orf7	84279	0.648002	-0.625929	Downward
DTYMK	1841	0.647908	-0.626139	Downward
CRIM1	51232	0.64741	-0.627248	Downward
DCUN1D3	123879	0.646264	-0.629805	Downward
SNAP23	8773	0.646233	-0.629873	Downward
MRPL18	29074	0.645707	-0.631048	Downward
HPRT1	3251	0.645683	-0.631102	Downward
HCP5	10866	0.645664	-0.631145	Downward
SUPT16H	11198	0.645641	-0.631195	Downward
NIT2	56954	0.645546	-0.631407	Downward
ZNF277	11179	0.644987	-0.632659	Downward
MRPS27	23107	0.644965	-0.632706	Downward
PRPS1	5631	0.644934	-0.632776	Downward
CAMK2B	816	0.644405	-0.63396	Downward
SNAP29	9342	0.644106	-0.63463	Downward
PPM2C	54704	0.643992	-0.634884	Downward
EXOSC2	23404	0.643654	-0.635643	Downward
RXRA	6256	0.643616	-0.635727	Downward
ARHGAP17	55114	0.643136	-0.636804	Downward
PTRH1	138428	0.642998	-0.637113	Downward
NDUFA6	4700	0.642886	-0.637364	Downward
DPH5	51611	0.642631	-0.637937	Downward
GMDS	2762	0.642575	-0.638063	Downward
FBLN1	2192	0.642456	-0.638331	Downward
NR2F1	7025	0.641863	-0.639663	Downward
CCDC58	131076	0.641616	-0.640218	Downward
CYB5D1	124637	0.641279	-0.640976	Downward
POLR2L	5441	0.640987	-0.641634	Downward
NSDHL	50814	0.640978	-0.641653	Downward
TSNAX	7257	0.640822	-0.642005	Downward
FYCO1	79443	0.640613	-0.642476	Downward
ERGIC1	57222	0.640301	-0.643177	Downward
TRIM22	10346	0.640268	-0.643253	Downward
APIP	51074	0.640243	-0.643308	Downward
XRCC6BP1	91419	0.640016	-0.64382	Downward
CIRBP	1153	0.639684	-0.644569	Downward
STUB1	10273	0.639383	-0.645248	Downward
GART	2618	0.639205	-0.645651	Downward
NPAL3	57185	0.638499	-0.647243	Downward
AMD1	262	0.638491	-0.647262	Downward
LACTB	114294	0.638294	-0.647707	Downward
PRMT6	55170	0.637906	-0.648584	Downward
C11orf2	738	0.637769	-0.648895	Downward
COQ2	27235	0.637348	-0.649847	Downward
TNFRSF14	8764	0.6369	-0.65086	Downward
GDPD5	81544	0.635872	-0.653193	Downward
APOA1BP	128240	0.635684	-0.653619	Downward
HSP90AA1	3320	0.635254	-0.654593	Downward
PSMB8	5696	0.635202	-0.654712	Downward
PMM1	5372	0.635005	-0.65516	Downward
ETS1	2113	0.634848	-0.655518	Downward
C6orf57	135154	0.634758	-0.655721	Downward
NUDT16L1	84309	0.634697	-0.65586	Downward
PGD	5226	0.634122	-0.657167	Downward
EIF4B	1975	0.633753	-0.658008	Downward
UQCRC2	7385	0.633652	-0.658238	Downward
GALT	2592	0.63352	-0.658538	Downward
PCBD1	5092	0.633265	-0.659118	Downward
DDX47	51202	0.633179	-0.659314	Downward
ABCC4	10257	0.632925	-0.659894	Downward
CNIH	10175	0.632592	-0.660653	Downward
ADCK2	90956	0.632467	-0.660939	Downward
PLA2G4C	8605	0.632445	-0.660989	Downward
ASAH1	427	0.632151	-0.661659	Downward
CMAS	55907	0.631996	-0.662013	Downward
DVL3	1857	0.631831	-0.66239	Downward
PTGDS	5730	0.631733	-0.662614	Downward
NACA	4666	0.630604	-0.665193	Downward
NEK6	10783	0.630594	-0.665216	Downward
EBP	10682	0.630533	-0.665356	Downward
ABCG1	9619	0.630439	-0.665572	Downward
PTPN1	5770	0.630263	-0.665975	Downward
MUT	4594	0.630188	-0.666147	Downward
PEX7	5191	0.629989	-0.666601	Downward
ARHGEF5	7984	0.629892	-0.666824	Downward
SLC27A3	11000	0.629848	-0.666925	Downward
CLEC2D	29121	0.629597	-0.6675	Downward
NOL8	55035	0.629176	-0.668465	Downward
C3orf58	205428	0.629089	-0.668664	Downward
INSIG1	3638	0.628646	-0.669681	Downward
ALDH7A1	501	0.628184	-0.670741	Downward
PPFIBP2	8495	0.627851	-0.671505	Downward
ZNF331	55422	0.627812	-0.671596	Downward
DYNLL2	140735	0.627609	-0.672062	Downward
PLA2G4A	5321	0.627446	-0.672437	Downward
PEX11G	92960	0.627433	-0.672467	Downward
EPDR1	54749	0.62732	-0.672727	Downward
USP13	8975	0.62715	-0.673117	Downward
SC4MOL	6307	0.626146	-0.67543	Downward
XPO6	23214	0.625457	-0.677017	Downward
GLRX5	51218	0.625372	-0.677213	Downward
STAMBPL1	57559	0.624208	-0.679902	Downward
CRYL1	51084	0.624157	-0.68002	Downward
BCAT2	587	0.62371	-0.681053	Downward
CTSO	1519	0.622604	-0.683614	Downward
PRKCA	5578	0.622502	-0.683849	Downward
AHSA1	10598	0.62246	-0.683947	Downward
ACP6	51205	0.621104	-0.687093	Downward
ACO1	48	0.621097	-0.687109	Downward
GTF2H3	2967	0.62108	-0.687148	Downward
MRPL23	6150	0.620398	-0.688733	Downward
LSM10	84967	0.620136	-0.689343	Downward
SLC40A1	30061	0.619942	-0.689794	Downward
GSTA4	2941	0.619699	-0.690361	Downward
CASZ1	54897	0.619457	-0.690923	Downward
KDELC2	143888	0.617979	-0.694369	Downward
SUMF2	25870	0.617956	-0.694425	Downward
AK3L2	645619	0.616882	-0.696933	Downward
ITLN2	142683	0.616737	-0.697272	Downward
PEX11B	8799	0.6165	-0.697828	Downward
TOB1	10140	0.61623	-0.69846	Downward
LGALS3	3958	0.616041	-0.698901	Downward
NUBPL	80224	0.615822	-0.699414	Downward
DCTD	1635	0.615215	-0.700837	Downward
PLSCR4	57088	0.614887	-0.701606	Downward
EDN1	1906	0.614822	-0.701759	Downward
TNFSF12	8742	0.614765	-0.701894	Downward
MRPS6	64968	0.613536	-0.704781	Downward
STAM	8027	0.613285	-0.705369	Downward
MYO18A	399687	0.612665	-0.706829	Downward
RDH14	57665	0.612264	-0.707773	Downward
GNPDA1	10007	0.612028	-0.708331	Downward
DCK	1633	0.611672	-0.709169	Downward
FKBP4	2288	0.611356	-0.709915	Downward
TBL1X	6907	0.610649	-0.711584	Downward
C1R	715	0.610203	-0.71264	Downward
RSPO1	284654	0.610016	-0.713082	Downward
ACADM	34	0.609676	-0.713886	Downward
COL12A1	1303	0.609643	-0.713962	Downward
USP9X	8239	0.608819	-0.715914	Downward
C10orf58	84293	0.608427	-0.716845	Downward
FBXO6	26270	0.608095	-0.717632	Downward
MESP1	55897	0.60804	-0.717762	Downward
ITPK1	3705	0.607952	-0.717971	Downward
BTN3A2	11118	0.607689	-0.718596	Downward
MSI2	124540	0.60683	-0.720636	Downward
SLC25A36	55186	0.606577	-0.721236	Downward
TLN2	83660	0.606511	-0.721395	Downward
ALDH2	217	0.606416	-0.72162	Downward
TSPYL1	7259	0.605021	-0.724944	Downward
IGFBP5	3488	0.604908	-0.725212	Downward
BLOC1S1	2647	0.604766	-0.72555	Downward
TXN	7295	0.604573	-0.726012	Downward
MTCP1	4515	0.604495	-0.726198	Downward
ADRA2A	150	0.604422	-0.726371	Downward
DCN	1634	0.604352	-0.72654	Downward
POLD2	5425	0.604223	-0.726847	Downward
SNAI2	6591	0.60413	-0.72707	Downward
SIRT2	22933	0.604106	-0.727126	Downward
OBFC2B	79035	0.6041	-0.72714	Downward
TTLL12	23170	0.603623	-0.728281	Downward
ADCY3	109	0.603098	-0.729536	Downward
CLUAP1	23059	0.602911	-0.729984	Downward
MRPS24	64951	0.602464	-0.731053	Downward
H2AFX	3014	0.602428	-0.73114	Downward
SLC2A6	11182	0.602368	-0.731283	Downward
MPPE1	65258	0.602328	-0.731379	Downward
SERGEF	26297	0.602057	-0.732029	Downward
ANAPC13	25847	0.602019	-0.732119	Downward
MRPL54	116541	0.601312	-0.733814	Downward
C10orf32	119032	0.600889	-0.73483	Downward
FZD1	8321	0.600827	-0.734979	Downward
FJX1	24147	0.600638	-0.735432	Downward
IER5	51278	0.600602	-0.735518	Downward
ATG3	64422	0.600458	-0.735865	Downward
SFRP4	6424	0.59997	-0.737039	Downward
UAP1	6675	0.599925	-0.737146	Downward
PARP3	10039	0.599724	-0.73763	Downward
C18orf55	29090	0.599456	-0.738274	Downward
MRPS25	64432	0.599376	-0.738467	Downward
LYPLAL1	127018	0.59924	-0.738794	Downward
C6orf192	116843	0.598998	-0.739376	Downward
FAM19A3	284467	0.598356	-0.740923	Downward
ABCB6	10058	0.598265	-0.741144	Downward
C2orf28	51374	0.597765	-0.742349	Downward
EPB41L3	23136	0.597568	-0.742824	Downward
UNG	7374	0.597357	-0.743334	Downward
C3orf37	56941	0.597227	-0.74365	Downward
MYC	4609	0.596169	-0.746207	Downward
CYP2U1	113612	0.596001	-0.746615	Downward
FGF2	2247	0.595757	-0.747204	Downward
C12orf24	29902	0.595747	-0.747228	Downward
RAC2	5880	0.595687	-0.747375	Downward
SAV1	60485	0.59557	-0.747658	Downward
TRIP6	7205	0.59544	-0.747972	Downward
AKR1C3	8644	0.594653	-0.74988	Downward
PIAS1	8554	0.594649	-0.749889	Downward
EML2	24139	0.593614	-0.752402	Downward
NFIB	4781	0.592896	-0.754149	Downward
TMEM14B	81853	0.591517	-0.757507	Downward
MR1	3140	0.590569	-0.759822	Downward
FLRT3	23767	0.590332	-0.760403	Downward
SAP30	8819	0.589949	-0.761338	Downward
HSPC159	29094	0.589813	-0.761671	Downward
CFH	3075	0.589569	-0.762267	Downward
ATP1B1	481	0.589537	-0.762345	Downward
NMT2	9397	0.589236	-0.763083	Downward
RHPN2	85415	0.587944	-0.766248	Downward
SLC27A1	376497	0.587605	-0.767082	Downward
WNT2B	7482	0.587453	-0.767455	Downward
B4GALT1	2683	0.587409	-0.767564	Downward
CAST	831	0.587321	-0.76778	Downward
PIGZ	80235	0.587033	-0.768485	Downward
EPS8	2059	0.586968	-0.768646	Downward
RAB9A	9367	0.586733	-0.769224	Downward
SPANXC	64663	0.586642	-0.769448	Downward
IL1R1	3554	0.585656	-0.771875	Downward
TNFAIP3	7128	0.585615	-0.771976	Downward
LRP11	84918	0.584488	-0.774755	Downward
LPIN1	23175	0.584024	-0.7759	Downward
C1orf63	57035	0.583845	-0.776344	Downward
GMNN	51053	0.583844	-0.776345	Downward
BRE	9577	0.583684	-0.77674	Downward
ROR1	4919	0.582037	-0.780818	Downward
NAT10	55226	0.58192	-0.781108	Downward
SH3RF2	153769	0.581778	-0.78146	Downward
CECR5	27440	0.581611	-0.781873	Downward
CCNH	902	0.581363	-0.78249	Downward
CPEB4	80315	0.580895	-0.783651	Downward
APOA1	335	0.579751	-0.786495	Downward
ACAT2	39	0.579314	-0.787582	Downward
PRRT3	285368	0.579276	-0.787678	Downward
TYMS	7298	0.578362	-0.789956	Downward
TRIM2	23321	0.578034	-0.790773	Downward
AUH	549	0.577756	-0.791468	Downward
MCOLN2	255231	0.577372	-0.792427	Downward
PAPLN	89932	0.577045	-0.793245	Downward
HYLS1	219844	0.576792	-0.793877	Downward
AFP	174	0.574112	-0.800595	Downward
C10orf59	55328	0.573645	-0.801769	Downward
ATP7B	540	0.573412	-0.802355	Downward
IDH3A	3419	0.57325	-0.802763	Downward
OSBP2	23762	0.573048	-0.803272	Downward
PGM2	55276	0.572934	-0.80356	Downward
ZFP106	64397	0.57286	-0.803745	Downward
TCEAL3	85012	0.572406	-0.80489	Downward
CTDSPL	10217	0.572261	-0.805254	Downward
FANCL	55120	0.571615	-0.806885	Downward
ZMYND12	84217	0.571554	-0.807037	Downward
RDH13	112724	0.570844	-0.808831	Downward
C9orf21	195827	0.570505	-0.809688	Downward
HSPA8	3312	0.570488	-0.809731	Downward
UPK3B	80761	0.569452	-0.812353	Downward
ZFYVE21	79038	0.56925	-0.812866	Downward
PACSIN3	29763	0.568329	-0.815201	Downward
ABCE1	6059	0.568099	-0.815786	Downward
SALL2	6297	0.568003	-0.81603	Downward
TFPI	7035	0.567148	-0.818203	Downward
KCTD3	51133	0.567067	-0.818409	Downward
MAP3K8	1326	0.566774	-0.819155	Downward
FBXO32	114907	0.566147	-0.820752	Downward
ETFDH	2110	0.566073	-0.820941	Downward
PCYOX1	51449	0.565729	-0.821817	Downward
PDGFRA	5156	0.565417	-0.822612	Downward
TSPAN3	10099	0.565267	-0.822995	Downward
NIPSNAP3A	25934	0.564556	-0.824811	Downward
BNC2	54796	0.564549	-0.824829	Downward
SMPDL3A	10924	0.564347	-0.825347	Downward
PPIA	5478	0.563463	-0.827606	Downward
TSPAN5	10098	0.56336	-0.827871	Downward
VNN1	8876	0.562638	-0.82972	Downward
GLT8D2	83468	0.561165	-0.833504	Downward
HSPB2	3316	0.558957	-0.839191	Downward
C1RL	51279	0.558334	-0.840801	Downward
NPC1	257641	0.557581	-0.842746	Downward
NPC1	4864	0.557581	-0.842746	Downward
EID3	493861	0.557273	-0.843544	Downward
MAPK12	6300	0.556631	-0.845207	Downward
PODN	127435	0.55648	-0.845599	Downward
FAM107B	83641	0.556178	-0.846381	Downward
CABC1	56997	0.556008	-0.846823	Downward
NFKBIA	4792	0.555958	-0.846953	Downward
NDRG1	10397	0.555818	-0.847316	Downward
CYBRD1	79901	0.555598	-0.847886	Downward
CDC25B	994	0.555467	-0.848228	Downward
ILVBL	10994	0.554977	-0.8495	Downward
MRPS28	28957	0.554435	-0.85091	Downward
MYLK	4638	0.55337	-0.853683	Downward
NT5DC1	221294	0.551702	-0.858038	Downward
ERCC5	2073	0.551547	-0.858446	Downward
WEE1	7465	0.55123	-0.859274	Downward
RGS2	5997	0.550915	-0.860098	Downward
APH1B	83464	0.55018	-0.862025	Downward
CD58	965	0.549639	-0.863445	Downward
ACAA1	30	0.549615	-0.863508	Downward
CXCL12	6387	0.54911	-0.864832	Downward
LYN	4067	0.548825	-0.865581	Downward
PDZK1IP1	10158	0.548119	-0.867438	Downward
TNFSF10	8743	0.548115	-0.86745	Downward
MAFB	9935	0.547972	-0.867825	Downward
IVD	3712	0.546629	-0.871366	Downward
EBPL	84650	0.546079	-0.872819	Downward
PHF15	23338	0.54561	-0.874057	Downward
CUTA	51596	0.545594	-0.874101	Downward
C14orf159	80017	0.545474	-0.874417	Downward
GNPTAB	79158	0.544791	-0.876226	Downward
STMN3	50861	0.544585	-0.876771	Downward
CYB5A	1528	0.54428	-0.877578	Downward
AKAP7	9465	0.543567	-0.87947	Downward
CRYAB	1410	0.5424	-0.882572	Downward
TUBB4	10382	0.541829	-0.88409	Downward
RPS7	6201	0.54179	-0.884196	Downward
TMEM47	83604	0.541773	-0.88424	Downward
CKS1B	1163	0.5417	-0.884435	Downward
TESC	54997	0.541336	-0.885403	Downward
MBP	4155	0.541111	-0.886004	Downward
AMD1	262	0.539593	-0.890056	Downward
KLHL5	51088	0.539342	-0.890726	Downward
PSEN2	5664	0.538804	-0.892169	Downward
GJA1	2697	0.538785	-0.892219	Downward
RHOU	58480	0.537946	-0.894466	Downward
VAMP5	10791	0.53781	-0.894831	Downward
KIAA1199	57214	0.537056	-0.896857	Downward
COMMD8	54951	0.536967	-0.897095	Downward
ACO2	50	0.536959	-0.897117	Downward
RDH10	157506	0.536657	-0.897928	Downward
TMEM14A	28978	0.536602	-0.898075	Downward
TMPRSS3	64699	0.536312	-0.898856	Downward
CYGB	114757	0.534472	-0.903814	Downward
KIAA0564	23078	0.53438	-0.904063	Downward
BCHE	590	0.534293	-0.904298	Downward
NEBL	10529	0.534146	-0.904693	Downward
UST	10090	0.533545	-0.906318	Downward
BIVM	54841	0.532883	-0.908109	Downward
HMGCS1	3157	0.532874	-0.908135	Downward
C2orf18	54978	0.532342	-0.909575	Downward
LY96	23643	0.532321	-0.909632	Downward
CENPF	1063	0.531957	-0.910618	Downward
MYO1B	4430	0.53166	-0.911423	Downward
HEBP1	50865	0.531601	-0.911586	Downward
ST3GAL1	6482	0.531167	-0.912763	Downward
NEU1	4758	0.530843	-0.913643	Downward
HSD17B8	7923	0.530489	-0.914606	Downward
MEIS1	4211	0.530105	-0.91565	Downward
FOLR3	2352	0.530084	-0.915706	Downward
UAP1L1	91373	0.529947	-0.916081	Downward
BST1	683	0.529679	-0.916811	Downward
CTSB	1508	0.529389	-0.9176	Downward
EMP3	2014	0.528876	-0.918998	Downward
STOM	2040	0.528447	-0.92017	Downward
LMNA	4000	0.527664	-0.922308	Downward
ZHX3	23051	0.526993	-0.924144	Downward
TLR1	7096	0.526463	-0.925595	Downward
PHACTR1	221692	0.525539	-0.928131	Downward
TCF7L2	6934	0.52547	-0.928319	Downward
SPOCK2	9806	0.525099	-0.92934	Downward
C10orf116	10974	0.524955	-0.929734	Downward
CACYBP	27101	0.524907	-0.929867	Downward
TWISTNB	221830	0.523286	-0.934328	Downward
SRPK2	6733	0.522818	-0.93562	Downward
SYTL2	54843	0.522101	-0.937599	Downward
CARD10	29775	0.521167	-0.940182	Downward
TYSND1	219743	0.521156	-0.940214	Downward
ITLN1	55600	0.519481	-0.944858	Downward
PPP2R1B	5519	0.51931	-0.945332	Downward
DBC1	1620	0.518722	-0.946967	Downward
ACPL2	92370	0.51869	-0.947056	Downward
ADFP	123	0.518604	-0.947296	Downward
TCEA3	6920	0.518558	-0.947422	Downward
HSPD1	3329	0.518156	-0.948543	Downward
ATP1B1	481	0.517286	-0.950966	Downward
OLR1	4973	0.51573	-0.955314	Downward
OXTR	5021	0.514717	-0.958149	Downward
POLH	5429	0.514529	-0.958675	Downward
GYG2	8908	0.5132	-0.962408	Downward
BMP2K	55589	0.512958	-0.963088	Downward
CAV1	857	0.512646	-0.963966	Downward
SLC15A3	51296	0.511802	-0.966343	Downward
NRP1	8829	0.510991	-0.968629	Downward
SLIT2	9353	0.510883	-0.968934	Downward
BRP44L	51660	0.510837	-0.969066	Downward
TGFB3	7043	0.509861	-0.971823	Downward
BID	637	0.509114	-0.973938	Downward
TUBB2C	10383	0.508897	-0.974554	Downward
DUSP14	11072	0.50875	-0.974972	Downward
BIN1	274	0.508749	-0.974975	Downward
TUB	7275	0.508543	-0.975557	Downward
MFSD5	84975	0.508329	-0.976166	Downward
CA11	770	0.508175	-0.976601	Downward
MOSC2	54996	0.508035	-0.977	Downward
VTN	7448	0.507769	-0.977755	Downward
EFEMP1	2202	0.506157	-0.982344	Downward
TACC2	10579	0.506051	-0.982645	Downward
RAPH1	65059	0.504669	-0.986591	Downward
RPP25	54913	0.502443	-0.992967	Downward
KIAA1324L	222223	0.501983	-0.994291	Downward
SHMT1	6470	0.501939	-0.994415	Downward
ATP10D	57205	0.501296	-0.996267	Downward
SLC25A10	1468	0.501091	-0.996855	Downward
IMPA2	3613	0.499356	-1.00186	Downward
CFH	3075	0.498401	-1.00462	Downward
TRIM5	85363	0.498313	-1.00488	Downward
SNAP25	6616	0.497264	-1.00792	Downward
CDCA5	113130	0.497211	-1.00807	Downward
GMPR	2766	0.497196	-1.00811	Downward
DFNA5	1687	0.496871	-1.00906	Downward
PDE7B	27115	0.49677	-1.00935	Downward
AADACL1	57552	0.496634	-1.00975	Downward
S100A4	6275	0.495022	-1.01443	Downward
PLD1	5337	0.494811	-1.01505	Downward
CD38	952	0.494565	-1.01577	Downward
HMGN3	9324	0.493298	-1.01947	Downward
TBC1D2B	23102	0.492976	-1.02041	Downward
FAM3C	10447	0.492011	-1.02324	Downward
OSMR	9180	0.49116	-1.02574	Downward
DKFZP586H2123	25891	0.490496	-1.02769	Downward
GPR1	2825	0.490316	-1.02822	Downward
CCNA1	8900	0.49019	-1.02859	Downward
LSS	4047	0.489748	-1.02989	Downward
SMAD3	4088	0.488834	-1.03258	Downward
ATP2B4	493	0.48817	-1.03455	Downward
ENOSF1	55556	0.487971	-1.03513	Downward
DDIT4L	115265	0.487472	-1.03661	Downward
SH3GL3	6457	0.486861	-1.03842	Downward
GCH1	2643	0.486154	-1.04051	Downward
MBP	4155	0.485589	-1.04219	Downward
PTTG1	9232	0.485392	-1.04278	Downward
MST1R	4486	0.485254	-1.04319	Downward
KCNB1	3745	0.48459	-1.04516	Downward
KDELC1	79070	0.482998	-1.04991	Downward
NRK	203447	0.482521	-1.05134	Downward
RAB38	23682	0.481666	-1.0539	Downward
PNMA2	10687	0.480914	-1.05615	Downward
PIK3CD	5293	0.48088	-1.05625	Downward
ARRDC4	91947	0.480735	-1.05669	Downward
EPHX2	2053	0.479045	-1.06177	Downward
TMEM70	54968	0.47902	-1.06184	Downward
GSTM1	2944	0.478114	-1.06457	Downward
ZNF467	168544	0.477736	-1.06572	Downward
SLC1A1	6505	0.477068	-1.06773	Downward
DSC3	1825	0.476583	-1.0692	Downward
CDKN3	1033	0.476458	-1.06958	Downward
PDGFD	80310	0.476149	-1.07052	Downward
WSB1	26118	0.475768	-1.07167	Downward
PCYT2	5833	0.472835	-1.08059	Downward
BMP2K	55589	0.47195	-1.0833	Downward
GLRX	2745	0.470695	-1.08714	Downward
ADARB1	104	0.470584	-1.08748	Downward
PPARG	5468	0.469388	-1.09115	Downward
PLAT	5327	0.469078	-1.0921	Downward
UGCG	7357	0.467203	-1.09788	Downward
ST3GAL5	8869	0.466886	-1.09886	Downward
PPM1K	152926	0.466141	-1.10116	Downward
GRAMD3	65983	0.466077	-1.10136	Downward
BNC1	646	0.464218	-1.10713	Downward
CASP1	834	0.463819	-1.10837	Downward
DEPDC6	64798	0.463668	-1.10884	Downward
SSBP2	23635	0.462252	-1.11325	Downward
CCNB1	891	0.460796	-1.1178	Downward
CPA3	1359	0.460694	-1.11812	Downward
MAL2	114569	0.459502	-1.12186	Downward
MAF	4094	0.45932	-1.12243	Downward
HBQ1	3049	0.459262	-1.12261	Downward
SCYE1	9255	0.459013	-1.12339	Downward
SOCS5	9655	0.458701	-1.12437	Downward
ZCCHC6	79670	0.457053	-1.12957	Downward
CYP2J2	1573	0.456846	-1.13022	Downward
SELENBP1	8991	0.456497	-1.13132	Downward
AP1S3	130340	0.455585	-1.13421	Downward
CNKSR3	154043	0.455507	-1.13445	Downward
SLC16A5	9121	0.455302	-1.13511	Downward
CD302	9936	0.454269	-1.13838	Downward
SLC16A4	9122	0.453807	-1.13985	Downward
DTWD1	56986	0.452468	-1.14411	Downward
MMP23A	8511	0.450112	-1.15164	Downward
RAD51L3	5892	0.449921	-1.15226	Downward
CEBPD	1052	0.447138	-1.16121	Downward
SLC25A22	79751	0.447002	-1.16165	Downward
ALDH6A1	4329	0.446529	-1.16317	Downward
ARHGEF3	50650	0.446522	-1.1632	Downward
GSTM2	2946	0.445167	-1.16758	Downward
LRRN1	57633	0.444097	-1.17105	Downward
HRSP12	10247	0.442993	-1.17465	Downward
NFIL3	4783	0.442902	-1.17494	Downward
FLOT1	10211	0.442497	-1.17626	Downward
SLC2A12	154091	0.441051	-1.18098	Downward
GCLM	2730	0.440539	-1.18266	Downward
LITAF	9516	0.440517	-1.18273	Downward
SDC4	6385	0.43981	-1.18505	Downward
ASPM	259266	0.438949	-1.18788	Downward
FPR1	2357	0.438479	-1.18942	Downward
ROR2	4920	0.438085	-1.19072	Downward
OGFRL1	79627	0.437914	-1.19128	Downward
C9orf150	286343	0.436544	-1.1958	Downward
IL6ST	3572	0.434155	-1.20372	Downward
CD82	3732	0.433705	-1.20522	Downward
AVPI1	60370	0.433449	-1.20606	Downward
FANCE	2178	0.432662	-1.20869	Downward
EGFR	1956	0.431831	-1.21146	Downward
EIF4EBP3	8637	0.431742	-1.21176	Downward
OLFML1	283298	0.431046	-1.21409	Downward
GHR	2690	0.430094	-1.21728	Downward
ZNF330	27309	0.430054	-1.21741	Downward
DAPK1	1612	0.429667	-1.21871	Downward
ALDH5A1	7915	0.428606	-1.22227	Downward
MAOB	4129	0.428545	-1.22248	Downward
TSPAN7	7102	0.427135	-1.22724	Downward
BDKRB1	623	0.426475	-1.22947	Downward
TGFBR1	7046	0.423053	-1.24109	Downward
CPB1	1360	0.422661	-1.24243	Downward
ARNT2	9915	0.422376	-1.2434	Downward
STX11	8676	0.421226	-1.24733	Downward
B4GALT4	8702	0.42063	-1.24938	Downward
PHYHD1	254295	0.417543	-1.26	Downward
LYST	1130	0.417439	-1.26036	Downward
AOX1	316	0.416228	-1.26456	Downward
RAB11FIP1	80223	0.412681	-1.2769	Downward
ARMCX1	51309	0.412059	-1.27908	Downward
WT1	7490	0.410477	-1.28463	Downward
SSX2IP	117178	0.410294	-1.28527	Downward
DISP1	84976	0.410108	-1.28593	Downward
HAND1	9421	0.409983	-1.28636	Downward
RAB11FIP1	80223	0.409331	-1.28866	Downward
GAS1	2619	0.407997	-1.29337	Downward
GPRC5B	51704	0.407812	-1.29402	Downward
MOSPD1	56180	0.407804	-1.29405	Downward
RND3	390	0.406608	-1.29829	Downward
RRAS2	22800	0.406486	-1.29872	Downward
DNAJC19	131118	0.406159	-1.29988	Downward
MT1H	4496	0.403953	-1.30774	Downward
C1orf63	57035	0.403636	-1.30887	Downward
STEAP3	55240	0.402575	-1.31267	Downward
SEMA3B	7869	0.40029	-1.32088	Downward
MAD2L1	4085	0.399221	-1.32474	Downward
BTBD3	22903	0.398013	-1.32911	Downward
MAN1A1	4121	0.397456	-1.33113	Downward
CGNL1	84952	0.396839	-1.33338	Downward
CBR3	874	0.396448	-1.3348	Downward
PLCXD1	55344	0.396381	-1.33504	Downward
SNX10	29887	0.395257	-1.33914	Downward
LAMA3	3909	0.394757	-1.34096	Downward
CLDN11	5010	0.394705	-1.34115	Downward
SYNPO2L	79933	0.393876	-1.34419	Downward
HTR2B	3357	0.39328	-1.34637	Downward
CUGBP2	10659	0.393152	-1.34684	Downward
MGAT4C	25834	0.393064	-1.34716	Downward
STEAP2	261729	0.392733	-1.34838	Downward
ADAMTS3	9508	0.392646	-1.3487	Downward
RAD23B	5887	0.392213	-1.35029	Downward
MST1	4485	0.392059	-1.35086	Downward
GCAT	23464	0.391816	-1.35175	Downward
CCDC64	92558	0.391277	-1.35374	Downward
FMN2	56776	0.390569	-1.35635	Downward
CLDN1	9076	0.389302	-1.36104	Downward
LHFP	10186	0.389165	-1.36155	Downward
EPB41L2	2037	0.388287	-1.36481	Downward
FAH	2184	0.386348	-1.37203	Downward
SOCS2	8835	0.384567	-1.37869	Downward
TRIP13	9319	0.379883	-1.39637	Downward
CITED2	10370	0.379825	-1.39659	Downward
WTAP	9589	0.379767	-1.39681	Downward
AS3MT	57412	0.379589	-1.39749	Downward
SERPINB7	8710	0.378428	-1.40191	Downward
PTPN13	5783	0.37837	-1.40213	Downward
PLEKHF1	79156	0.375044	-1.41487	Downward
TBC1D2	55357	0.374744	-1.41602	Downward
MCM4	4173	0.374072	-1.41861	Downward
C6orf168	84553	0.374022	-1.4188	Downward
TMEM37	140738	0.373042	-1.42259	Downward
GYPC	2995	0.372942	-1.42298	Downward
GNAI1	2770	0.371721	-1.42771	Downward
KHDRBS3	10656	0.371106	-1.4301	Downward
MATN2	4147	0.370216	-1.43356	Downward
ZDHHC14	79683	0.367213	-1.44531	Downward
TM4SF1	4071	0.365192	-1.45327	Downward
TNIK	23043	0.364743	-1.45505	Downward
DPYD	1806	0.364322	-1.45671	Downward
PYGL	5836	0.363815	-1.45872	Downward
PRC1	9055	0.36316	-1.46132	Downward
SLC30A2	7780	0.363154	-1.46135	Downward
ARHGAP28	79822	0.362447	-1.46416	Downward
RAB3IL1	5866	0.361683	-1.4672	Downward
IL18R1	8809	0.360489	-1.47197	Downward
PAPSS2	9060	0.357884	-1.48244	Downward
FGF9	2254	0.356855	-1.48659	Downward
ARHGAP18	93663	0.356219	-1.48916	Downward
STOX2	56977	0.355663	-1.49142	Downward
CXCL6	6372	0.354951	-1.49431	Downward
CD248	57124	0.353393	-1.50065	Downward
CXCL14	9547	0.352918	-1.5026	Downward
SPRY1	10252	0.352143	-1.50577	Downward
STEAP1	26872	0.350833	-1.51115	Downward
TMEM97	27346	0.350814	-1.51122	Downward
SLC39A8	64116	0.350673	-1.5118	Downward
CTSK	1513	0.34972	-1.51573	Downward
KCTD8	386617	0.349413	-1.517	Downward
RSPO3	84870	0.34826	-1.52176	Downward
C21orf63	59271	0.347032	-1.52686	Downward
TXNRD1	7296	0.346769	-1.52795	Downward
WWC1	23286	0.343742	-1.5406	Downward
CCNB2	9133	0.34241	-1.5462	Downward
TNFRSF11B	4982	0.342279	-1.54676	Downward
KIAA0746	23231	0.341318	-1.55081	Downward
HSD3B7	80270	0.340537	-1.55412	Downward
TSC22D1	8848	0.33977	-1.55737	Downward
PKD1L2	114780	0.337867	-1.56547	Downward
SOD2	6648	0.336385	-1.57181	Downward
TMEM20	159371	0.33282	-1.58719	Downward
CNTNAP1	8506	0.331371	-1.59348	Downward
ADHFE1	137872	0.329606	-1.60118	Downward
LAYN	143903	0.328962	-1.60401	Downward
RARRES3	5920	0.328502	-1.60602	Downward
LCP1	3936	0.327221	-1.61166	Downward
MT1X	4501	0.326629	-1.61428	Downward
ANKRD29	147463	0.32379	-1.62687	Downward
OBFC2A	64859	0.3236	-1.62772	Downward
ALDH3A2	224	0.32316	-1.62968	Downward
DTL	51514	0.321444	-1.63736	Downward
TGFBR3	7049	0.320522	-1.6415	Downward
GPR37	2861	0.318408	-1.65105	Downward
CRISPLD1	83690	0.31821	-1.65195	Downward
SKP2	6502	0.317921	-1.65326	Downward
KIAA0101	9768	0.316493	-1.65976	Downward
SH2D4A	63898	0.316443	-1.65998	Downward
C4orf18	51313	0.316409	-1.66014	Downward
TSPAN8	7103	0.315868	-1.66261	Downward
DKK1	22943	0.315463	-1.66446	Downward
SQRDL	58472	0.313175	-1.67496	Downward
CGN	57530	0.312895	-1.67625	Downward
MTUS1	57509	0.308954	-1.69454	Downward
PTGES	9536	0.308551	-1.69642	Downward
C1orf115	79762	0.308301	-1.69759	Downward
STMN2	11075	0.304879	-1.71369	Downward
CTNNAL1	8727	0.303687	-1.71934	Downward
FHL1	2273	0.303645	-1.71954	Downward
SARM1	23098	0.300187	-1.73607	Downward
ADAMTS5	11096	0.300023	-1.73686	Downward
IL6	3569	0.298602	-1.7437	Downward
CLDN15	24146	0.298163	-1.74583	Downward
UPK1B	7348	0.297966	-1.74678	Downward
CUGBP2	10659	0.297059	-1.75118	Downward
FLRT2	23768	0.296504	-1.75388	Downward
DAB2	1601	0.294784	-1.76227	Downward
MID1	4281	0.294524	-1.76354	Downward
NLGN1	22871	0.293412	-1.769	Downward
GPR81	27198	0.290047	-1.78564	Downward
MAP3K5	4217	0.289812	-1.78681	Downward
RGS16	6004	0.285435	-1.80877	Downward
IQGAP3	128239	0.281248	-1.83009	Downward
KCND2	3751	0.281093	-1.83088	Downward
STARD5	80765	0.280582	-1.83351	Downward
DENND2A	27147	0.279596	-1.83859	Downward
TFAP2A	7020	0.275465	-1.86006	Downward
ALDH3B1	221	0.27505	-1.86224	Downward
GREM1	26585	0.27479	-1.8636	Downward
ENPP2	5168	0.27188	-1.87896	Downward
DUSP4	1846	0.269895	-1.88953	Downward
TOP2A	7153	0.267894	-1.90026	Downward
VNN3	55350	0.267519	-1.90229	Downward
VGLL3	389136	0.267147	-1.90429	Downward
NUSAP1	51203	0.264005	-1.92136	Downward
GCNT1	2650	0.262893	-1.92745	Downward
ANLN	54443	0.260735	-1.93934	Downward
PLCB1	23236	0.260431	-1.94103	Downward
FGF7	2252	0.259886	-1.94405	Downward
MAOA	4128	0.258523	-1.95163	Downward
RAD51AP1	10635	0.258196	-1.95346	Downward
GJB2	2706	0.257346	-1.95822	Downward
IL15	3600	0.255801	-1.9669	Downward
MOSPD2	158747	0.253951	-1.97738	Downward
BMP4	652	0.251363	-1.99216	Downward
C10orf67	256815	0.250253	-1.99854	Downward
VIPR2	7434	0.249508	-2.00284	Downward
SASH1	23328	0.241948	-2.04723	Downward
MT1M	4499	0.238691	-2.06678	Downward
CYP1B1	1545	0.237282	-2.07533	Downward
USP53	54532	0.236127	-2.08236	Downward
ZNF395	55893	0.234252	-2.09387	Downward
ID2	3398	0.232223	-2.10642	Downward
PDE1A	5136	0.23203	-2.10762	Downward
ENPP1	5167	0.2318	-2.10905	Downward
MRGPRF	219928	0.231678	-2.10981	Downward
VEGFC	7424	0.229397	-2.12408	Downward
SEMA5A	9037	0.2264	-2.14306	Downward
CYP26B1	56603	0.223334	-2.16273	Downward
PTX3	5806	0.222792	-2.16623	Downward
UBE2C	11065	0.222072	-2.1709	Downward
CA12	771	0.219599	-2.18706	Downward
CDC20	991	0.219564	-2.18729	Downward
CEP55	55165	0.212913	-2.23166	Downward
C10orf65	112817	0.21042	-2.24866	Downward
CLDN15	24146	0.197119	-2.34286	Downward
SDPR	8436	0.195353	-2.35584	Downward
ALDH1A3	220	0.186618	-2.42184	Downward
SLITRK2	84631	0.183959	-2.44254	Downward
FANCB	2187	0.182638	-2.45294	Downward
EPHA4	2043	0.180387	-2.47083	Downward
ADRA1B	147	0.179342	-2.47922	Downward
C10orf10	11067	0.175387	-2.51139	Downward
ANGPTL7	10218	0.156372	-2.67695	Downward
ATP8B4	79895	0.154296	-2.69622	Downward
CPA4	51200	0.144889	-2.78698	Downward
ADM	133	0.138573	-2.85128	Downward
SERPINB2	5055	0.127166	-2.97522	Downward
ADAMTS1	9510	0.115485	-3.11422	Downward
WDR69	164781	0.112205	-3.15579	Downward
VCAM1	7412	0.0616176	-4.02051	Downward
RERG	85004	0.0506311	-4.30383	Downward

## Sheet: Table S2 
Table S2. List of identified proteins by MALDI-TOF MS
Proteins were classified by their functions inferred using gene ontology(www.godatabase.org)
No.	entrez_geneid	Gene Symbol	GI	MW(Da)	pI	Protein Name	Fold change (48 hr)	Fold change (96hr)
Proteins that function in structural molecules
1	1281	COL3A1	1070603	138528	6.2	Collagen alpha 1(III) chain precursor	0.992346	1.03776
2	1281	COL3A1	4502951	138556	6.2	Alpha 1 type Ⅲ collagen	1.8449	1.92581
3	1281	COL3A1	115306	138528	6.2	Collagen alpha 1(III) chain precursor	8.33692	1.86869
4	1277	COL1A1	2144803	138931	6.2	Collagen alpha 1(III) chain precursor	5.71484	2.64196
5	1277	COL1A1	4502945	138313	5.7	Alpha 1 type Ⅰcollagen preproprotein	2.99063	1.65648
23	3856	KRT8	2506774	53675	5.5	Keratin, type II cytoskeletal 8 (Cytokeratin 8) (K8) (CK 8)	0.662982	0.744217
24	3855	KRT7	1200072	51335	5.4	Keratin	0.647506	0.373069
31	7431	VIM	44890587	53652	5.1	Vimentin	0.844874	0.962116
41	3875	KRT18	30311	47334	5.3	Cytokeratin 18(424 aa)	1.42089	1.17425
45	3880	KRT19	14043271	44092	5	Keratin 19	0.0291348	1.89011
46	3880	KRT19	14043271	44092	5	Keratin 19	0.16985	1.20951
47	3858	KRT10	40354192	44092	5.1	keratin 10	1.27694	0.760424
53	829	CAPZA1	12652785	32923	5.4	CAPZA1 protein	1.46473	0.701791
55	7169	TPM2	47519616	32990	4.6	Tropomyosin 2 (beta) isoform 2	1.47591	0.912175
56	7168	TPM1	27597085	32876	32	Tropomyosin 1 alpha chain isoform 5	3.75402	0.972088
58	5273	SERPINB10	4826902	45403	5.8	Trpomyosin 4-anaplastic lymphoma kinase fusion protein	0.873019	1.61513
59	7170	TPM3	55665780	27175	4.8	Tropomyosin 3	0.886724	1.63754
77	10092	ARPC5	56204523	14808	4.9	Actin related protein 2V3 complex, subunit 5, 16kDa	1.82925	1.78425
Proteins that act in cell growth or maintenance
11	26227	PHGDH	56205098	53086	6.5	Phosphoglycerate dehydrogenase	2.40852	2.09615
12	51056	LAP3	37588925	54390	6.8	LAP3 protein	1.11833	0.809555
16	4942	OAT	4557809	48535	6.6	Ornithine aminotransferase precursor	0.853408	1.38582
18	2923	PDIA3	1085373	56680	6.1	Protein disulfide-isomerase (EC 5.3.4.1) ER60 precursor	1.63831	1.08182
19	2923	PDIA3	1085373	56680	6.1	Protein disulfide-isomerase (EC 5.3.4.1) ER60 precursor	1.04097	0.856069
26	5105	PCK1	539657	69178	5.8	Phosphoenolpyruvate carboxylkinase(GTP)(EC 4.1.1.32) 1	0.73228	0.505517
36	5034	P4HB	20070125	5717	4.8	Prolyl 4-hydroxylase, beta subunit	1.29338	0.662912
40	523	ATP6V1A	1082432	68249	5.3	H+ -exporting ATPase(EC 3.6.3.6)chain A, vacuolar(VA68 type)	1.28535	2.18297
42	5053	PAH	20070771	51790	6.3	Phenylalanine hydroxylse	1.60953	1.36939
49	95	ACY1	4501901	45885	5.8	Aminoacylase 1	1.0318	0.71875
50	1017	CDK2	312803	33930	8.8	Cdk2	1.71487	1.91879
61	30835	CD209	15281075	45031	5.4	mDC-SIGN1A type Ⅱ isoform	0.803704	1.11453
64	794	CALB2	4502543	31522	5.1	Calbindin 2 full length protein isoform	0.671053	0.103726
65	826	CAPNS1	15080279	33786	5.8	CAPNS1 protein	0.530654	1.07451
72	10961	ERP29	5803013	28994	6.8	Endoplasmic reticulum protein 29 precursor	1.13359	1.30469
75	4830	NME1	4557797	17419	5.8	Nucleoside-diphosphate kinase 1 isoform b	0.96541	1.68578
80	10476	ATP5H	51479152	15773	6.6	ATP synthase, H+ transporting, mitochndrial F0 complex, subunit d isoform b	0.853918	1.25698
Proteins that act as chaperones/mediators of protein folding
7	7184	HSP90B1	4507677	92470	4.8	Tumor rejection antigen (gp96) 1	1.19388	1.42994
8	7184	HSP90B1	4507677	92470	4.8	Tumor rejection antigen (gp96) 1	0.629237	0.610661
14	10576	CCT2	5453603	57489	6	Chaperonin containing TCP1, subunit 2(beta)	0.760471	0.457379
20	3313	HSPA9	P38646	73635		Stress-70 protein, mitochondrial precursor	1.48521	1.03898
25	60681	FKBP10	20219006	64246	5.4	65 kDa FK506-binding protein	0.382008	1.54054
27	3329	HSPD1	41399285	61055	5.7	Chaperonin	0.747912	0.883756
34	11328	FKBP9	51105877	63057	4.9	65 kDa FK506-binding protein 63kDa	0.921722	1.2428
43	273	AMPH	21262959	43754	6.2	Amphiphysin I variant NT2	1.13668	0.744708
70	3315	HSPB1	54696638	22783	6	Heat shock 27kDa protein 1	1.13231	0.83526
74	11315	PARK7	31543380	19891	6.3	DJ-1 protein	1.07525	1.14595
Proteins that are related to oxidation or reduction
13	219	ALDH1B1	105247	57310	6.5	Aldehyde dehydrogenase(NAD) (EC. 1.2.1.3)5 precursor, mitochondrial	0.536427	3.85202
39	4688	NCF2	4557787	59734	5.9	Neutrophil cytosolic factor 2	1.2673	0.74165
48	3419	IDH3A	5031777	39592	6.5	Isocitrate dehydrogenase 3 (NAD+) alpha precursor	0.814655	0.892459
52	6241	RRM2	4557845	44878	5.3	Ribonucleotide reductase M2 polypeptide	1.07558	0.951362
69	2950	GSTP1	32187525	23356	5.4	Glytathione S-transgerase pi	1.12508	1.07155
71	9446	GSTO1	4758484	27566	6.2	glutathione-S-transferase omega 1	1.23673	2.56719
Proteins that act as signal transduction
9	7791	ZYX	51094533	61278	6.2	Zyxin	1.29195	0.538881
17	1432	MAPK14	30582705	41294	5.5	Mitogen-activated protein kinase 14 isoform 1	1.14724	1.15126
33	4293	MAP3K9	462606	44976	6.9	Mitogen-activated protein kinase kinase kinase 9 (Mixed lineage kinase 1)	0.953812	1.25211
62	7529	YWHAB	21328448	28083	4.8	monooxygenase/tryptophan 5-monooxygenase activation	0.718671	1.67449
66	396	ARHGDIA	30582607	23207	5	Rho GDP dissociation inhibitor (GDI) alpha	0.65641	1.01087
83	64759	TNS3	47939567	23767	6.1	TENS1 protein	1.11595	1.33717
Proteins that function in transcription and translation
15	9753	ZSCAN12	7662110	70223	6.3	Zinc finger protein 305	0.837323	2.97372
38	10655	DMRT2	55663811	61814	6.4	Doublesex and mab-3 related transcription factor 2	0.891051	1.1846
44	3921	RPSA	250127	32767	4.8	67kDa laminin receptor 1	0.737808	1.02833
60	1933	EEF1B2	30582997	24764	4.5	Eukaryotic translation elongation factor 1 beta 2	0.636495	1.57601
67	7178	TPT1	55662177	21526	5.3	Tumor protein, translationally-controlled 1	1.21726	0.944897
Proteins that act in cell communication
78	55256	ADI1	12655217	21499	5.4	Membrane-type 1 matrix metalloproteinase cytoplasmic tail binding protein-1	0.564913	0.352913
82	10398	MYL9	29568111	19827	4.8	Myosin regulatory light polpeptide 9 isoform a	2.00477	1.6511
84	10627	MYL12A	16741043	19794	4.7	MRCL3 protein	0.756923	1.23539
86	4637	MYL6	17986258	16930	4.6	Smooth muscle and non-muscle myosin alkali light chain isoform 1	1.13335	0.913863
87	4637	MYL6	17986258	16930	4.6	Smooth muscle and non-muscle myosin alkali light chain isoform 1	7.89677	7.64444
Proteins that are realated to transports or membrane protein
29	65082	VPS33A	18105056	67611	6.5	Vacuolar protein aorting 33A	1.28004	0.694697
30	65082	VPS33A	18105056	67611	6.5	Vacuolar protein aorting 33A	0.804082	0.638926
37	54874	FNBP1L	41581463	63573	5.8	FNBP1-like	0.519447	0.842741
54	4869	NPM1	825671	30938	4.7	B23 nucleophosmin (280 AA)	1.45991	1.65249
Proteins that are related to protein degradation
51	2098	ESD	33413400	31463	6.5	Esterase D/formylglutathione hydrolase	0.953369	1.2173
57	197131	UBR1	3236419	38026	6.4	ubiquitin-protein ligase E3-alpha	0.391753	1.15601
68	7345	UCHL1	21361091	24825	5.3	Ubiquitin carboxyl-terminal esterase L1 (ubiquitin thiolesterase)	1.9595	0.778528
73	5691	PSMB3	22538465	22949	6.1	Proteasome beta 3 subunit	0.851771	1.23751
Proteins that act in nucleic acid binding proteins
28	3190	HNRNPK	55958547	41807	5.4	Heterogeneous nuclear ribonucleoprotein K	0.670135	0.613905
32	9130	FAM50A	4758220	40242	6.4	XAP-5 protein	1.36762	0.869504
Unidentified 6, 10, 21, 22, 35, 63, 76, 79, 81, 85

## Sheet: Table S3
Table S3. Differentially expressed genes in at least two datasets of TGF-β1 stimulated cells
SYMBOL	entrezgene_id	Fold Change (HPMC)	Fold Change (HK2)	Fold Change (A549)	Fold Change (Panc-1)	Fold Change (iMOSEC)	Expression change
COL4A1	1282	2.4401	NA	79.0268	NA	NA	Upward
SERPINE1	5054	2.04742	NA	114.31	3.56187	NA	Upward
RASGRP1	10125	4.55075	NA	57.4361	NA	NA	Upward
LAMC2	3918	NA	NA	49.2016	2.93098	NA	Upward
PPP1R14C	81706	NA	NA	30.3547	2.5408	NA	Upward
CDH11	1009	NA	NA	26.7412	NA	3.43445	Upward
ANGPTL4	51129	1.75472	NA	35.8043	6.78796	NA	Upward
PODXL	5420	NA	NA	25.7155	NA	3.71995	Upward
SPOCK1	6695	NA	NA	30.8854	8.0438	2.29304	Upward
GXYLT2	727936	NA	NA	23.0259	2.74157	NA	Upward
TNFAIP6	7130	8.79777	NA	23.0165	NA	4.67097	Upward
COL1A1	1277	1.76916	NA	15.1463	17.0954	NA	Upward
ADAM19	8728	3.0361	NA	29.4152	7.20479	4.02381	Upward
CMTM3	123920	NA	NA	18.8375	1.77388	NA	Upward
JUN	3725	NA	NA	17.4268	2.86198	NA	Upward
PLEK2	26499	NA	NA	19.5505	8.1119	2.66467	Upward
NCOA3	8202	NA	NA	17.828	1.99554	NA	Upward
tuba4a	7277	NA	NA	4.41455	15.0132	NA	Upward
TNC	3371	11.2073	NA	7.67648	NA	NA	Upward
MOB3B	79817	NA	NA	14.7969	NA	3.26474	Upward
STC1	6781	NA	NA	14.6433	3.32337	NA	Upward
PCK1	5105	NA	NA	9.73826	6.8749	9.32811	Upward
PMEPA1	56937	NA	NA	9.73826	6.8749	9.32811	Upward
CTCFL	140690	NA	NA	9.73826	6.8749	9.32811	Upward
LTBP2	4053	5.48039	NA	10.1574	11.2018	2.01857	Upward
LBH	81606	NA	NA	8.25651	2.52547	9.95092	Upward
TUFT1	7286	NA	NA	10.3678	NA	2.65394	Upward
MMP2	4313	NA	NA	10.836	1.81685	NA	Upward
HEY1	23462	4.68442	NA	NA	7.894	NA	Upward
NHS	4810	NA	NA	10.8076	1.75229	NA	Upward
IGFBP3	3486	2.82341	NA	NA	6.10822	9.59683	Upward
CYR61	3491	NA	NA	10.3078	1.62642	NA	Upward
SLC29A1	2030	NA	NA	10.2469	1.5506	NA	Upward
TGM2	7052	7.95844	NA	6.03166	3.70184	NA	Upward
CHST11	50515	NA	NA	9.88475	1.60681	NA	Upward
GLIPR1	11010	NA	NA	5.64261	5.65844	NA	Upward
ITGA2	3673	3.82215	NA	9.17787	3.78278	NA	Upward
DSE	29940	NA	NA	9.09132	1.73967	NA	Upward
CRISPLD2	83716	8.79586	NA	NA	NA	1.96633	Upward
INPP4B	8821	NA	NA	8.86911	1.81627	NA	Upward
ULBP2	80328	NA	NA	8.75226	1.85808	NA	Upward
SMURF2	64750	NA	3.33299	9.59764	2.83075	NA	Upward
MYO10	4651	1.8229	NA	7.84505	7.18927	4.07199	Upward
P4HA3	283208	NA	NA	7.04247	3.38404	NA	Upward
LOX	4015	1.56393	NA	11.5206	2.38154	NA	Upward
ALOX5AP	241	7.29691	2.28154	8.08456	NA	2.30419	Upward
ZEB1	6935	NA	NA	1.61446	8.33363	NA	Upward
HRH1	3269	NA	NA	6.13697	3.77708	NA	Upward
NAV1	89796	NA	NA	4.3145	5.15693	NA	Upward
BPGM	669	NA	NA	5.71094	4.41788	3.97524	Upward
ITGA11	22801	4.65383	NA	4.72274	NA	NA	Upward
ARHGEF18	23370	NA	NA	6.55615	2.78111	NA	Upward
PGM2L1	283209	2.99221	NA	10.2137	2.20836	3.2322	Upward
CTGF	1490	NA	NA	6.28919	2.83799	NA	Upward
PEA15	8682	NA	NA	7.37433	1.73881	NA	Upward
LRRC8C	84230	NA	NA	7.23379	1.78638	NA	Upward
VEGFA	7422	NA	NA	7.31896	1.56098	NA	Upward
TNFRSF12A	51330	NA	NA	5.83686	2.97569	NA	Upward
TPM1	7168	1.98235	NA	9.66126	3.39288	2.49965	Upward
Mir22hg	84981	NA	NA	6.43461	2.29874	NA	Upward
mrc2	9902	NA	NA	6.72858	1.97216	NA	Upward
SPHK1	8877	NA	NA	5.41792	3.23475	NA	Upward
EPHB1	2047	NA	NA	6.69229	1.85229	NA	Upward
KIAA1755	85449	NA	NA	4.45074	3.70184	NA	Upward
SEMA3C	10512	1.6722	NA	6.46182	NA	NA	Upward
GRB10	2887	1.58973	NA	8.44592	2.10605	NA	Upward
ZYX	7791	NA	NA	4.46953	3.61733	NA	Upward
CLEC18A	348174	NA	NA	4.82689	3.2595	NA	Upward
COL7A1	1294	2.47848	NA	4.79058	6.5872	2.21995	Upward
SMAD7	4092	4.53792	NA	6.54513	2.10233	2.75486	Upward
GPAM	57678	1.99789	NA	6.96347	NA	2.92667	Upward
FAT3	120114	NA	NA	5.35914	NA	2.44751	Upward
F2RL1	2150	NA	NA	2.73321	5.00333	NA	Upward
GADD45B	4616	3.87039	NA	4.77169	2.89422	NA	Upward
LARP6	55323	NA	NA	5.90012	1.64905	NA	Upward
ZFP36L1	677	NA	NA	5.37527	2.03441	NA	Upward
SIM2	6493	NA	NA	5.26418	2.13824	NA	Upward
LOC100132910	100132910	NA	NA	4.66738	2.72953	NA	Upward
GALNT2	2590	NA	NA	4.6647	2.61782	NA	Upward
SMOX	54498	NA	NA	3.0353	3.98434	NA	Upward
ADGRG1	9289	NA	NA	3.62697	3.30302	NA	Upward
CTPS1	1503	NA	NA	4.26516	3.64664	2.3788	Upward
CTHRC1	115908	3.43109	NA	NA	NA	3.40683	Upward
IER3	8870	3.41125	NA	3.58856	3.06897	NA	Upward
PVR	5817	NA	NA	4.54881	3.32289	2.13565	Upward
ULK1	8408	NA	NA	3.21806	3.37651	NA	Upward
CRLF1	9244	1.69981	NA	NA	4.88212	NA	Upward
PXN	5829	NA	NA	3.6807	2.82881	NA	Upward
AKT3	10000	NA	NA	4.32061	2.17628	NA	Upward
SAMD4A	23034	NA	NA	4.51846	1.91816	NA	Upward
FSTL3	10272	2.70596	NA	5.0966	1.79728	NA	Upward
ETS2	2114	4.25862	NA	3.42461	1.80181	NA	Upward
MIR31HG	554202	NA	NA	3.10145	3.15192	NA	Upward
AZIN2	113451	3.69368	NA	NA	2.51037	NA	Upward
FERMT2	10979	NA	NA	5.43484	1.74552	2.11316	Upward
RGS20	8601	NA	NA	4.1363	2.0177	NA	Upward
YIPF5	81555	2.36354	NA	3.7845	NA	NA	Upward
LTBP4	8425	2.16776	NA	3.88876	NA	NA	Upward
SLC20A1	6574	NA	NA	3.72709	2.13318	NA	Upward
COL4A4	1286	3.01739	NA	2.81865	NA	NA	Upward
PDGFC	56034	1.76359	NA	4.04546	NA	NA	Upward
UBASH3B	84959	NA	NA	NA	3.96458	1.8238	Upward
TFPI2	7980	3.38565	2.98855	NA	2.28224	NA	Upward
PXDC1	221749	3.00554	NA	3.18104	2.4652	NA	Upward
ADA	100	NA	NA	2.53635	3.15113	NA	Upward
TP53I3	9540	1.61889	NA	5.48157	2.27038	1.88419	Upward
RAB31	11031	NA	NA	3.12375	2.44204	NA	Upward
HSPB1	3315	NA	NA	2.87729	2.65638	NA	Upward
NUAK1	9891	2.1154	NA	3.8615	1.9646	3.12136	Upward
ABL2	27	NA	NA	2.47813	3.03308	NA	Upward
ITGA3	3675	NA	NA	3.40603	2.10384	NA	Upward
ESAM	90952	NA	NA	2.37603	3.12808	NA	Upward
ANKLE2	23141	NA	NA	3.87852	1.59646	NA	Upward
FAM89B	23625	1.76841	NA	3.64855	NA	NA	Upward
CLN8	2055	NA	NA	2.16071	3.19087	NA	Upward
PROCR	10544	NA	NA	2.67333	2.67509	NA	Upward
FXYD5	53827	NA	NA	3.36219	1.96855	NA	Upward
SLC35F2	54733	NA	NA	3.44299	1.82655	NA	Upward
EIF4EBP1	1978	NA	NA	3.01636	2.24844	NA	Upward
ZBTB46	140685	NA	3.55776	1.63624	NA	NA	Upward
hyal3	8372	NA	NA	3.29978	1.88799	NA	Upward
LIMK2	3985	3.19347	NA	1.96	NA	NA	Upward
GLS	2744	NA	NA	3.18073	1.96008	NA	Upward
KLF10	7071	NA	NA	3.43067	1.70923	NA	Upward
FHOD1	29109	NA	NA	3.4322	1.68787	NA	Upward
ENAH	55740	1.57162	NA	2.52921	3.56313	NA	Upward
PPP1R3B	79660	NA	NA	2.62969	2.44161	NA	Upward
LIMS1	3987	2.17788	NA	1.83103	4.15734	1.91797	Upward
DCBLD1	285761	3.38469	NA	2.91288	1.7916	1.97901	Upward
RAI14	26064	1.50861	NA	4.32446	1.7179	NA	Upward
GLI2	2736	3.22702	NA	2.99236	1.88258	1.90468	Upward
SNAI1	6615	NA	NA	NA	2.27252	2.69877	Upward
CDKN1A	1026	NA	NA	2.49321	2.46673	NA	Upward
TPM4	7171	1.68499	NA	NA	3.23672	NA	Upward
FLNA	2316	NA	NA	2.94378	1.95741	NA	Upward
map4k4	9448	NA	NA	3.26715	1.61717	NA	Upward
IER2	9592	NA	NA	3.03288	1.84718	NA	Upward
ZC3H12A	80149	2.74992	NA	NA	2.11121	NA	Upward
P4HA2	8974	1.68822	2.37584	3.65914	1.99788	NA	Upward
BICD1	636	NA	NA	3.28764	1.55982	NA	Upward
PKM	5315	NA	3.20097	NA	1.62713	NA	Upward
SLC7A1	6541	1.61188	NA	3.61723	1.99523	NA	Upward
LAT2	7462	NA	NA	2.00839	2.79265	NA	Upward
PTK2	5747	NA	NA	2.82518	1.95892	NA	Upward
TUBB3	10381	3.04633	NA	NA	1.70732	NA	Upward
JMJD1C	221037	NA	NA	3.22868	1.51803	NA	Upward
DNM1	1759	2.45104	NA	2.28228	NA	NA	Upward
MMD	23531	2.29141	NA	2.42805	NA	NA	Upward
CDC42SE1	56882	NA	NA	2.65052	2.05766	NA	Upward
IL27RA	9466	NA	3.12123	NA	1.52974	NA	Upward
SPSB1	80176	2.15329	NA	2.34204	2.47853	NA	Upward
RSU1	6251	NA	NA	3.00336	1.63119	NA	Upward
ATXN1	6310	1.53816	NA	3.64681	1.70531	NA	Upward
KDELR3	11015	1.59704	2.99337	NA	NA	NA	Upward
SLC7A6	9057	NA	NA	2.08777	2.45416	NA	Upward
DNAJC6	9829	NA	2.91568	NA	1.60456	NA	Upward
HYI	81888	2.01079	NA	2.4988	NA	NA	Upward
CBL	867	NA	NA	2.26186	2.24495	NA	Upward
MICALL1	85377	NA	NA	1.75455	2.74996	NA	Upward
ddr1	780	1.56874	NA	2.93209	NA	NA	Upward
FAM69A	388650	NA	NA	2.21862	2.26671	NA	Upward
ORAI2	80228	NA	NA	2.88181	1.56616	NA	Upward
MRAS	22808	2.91045	NA	2.18735	1.5736	NA	Upward
RCL1	10171	NA	NA	2.27852	2.14819	NA	Upward
DPY19L1	23333	NA	NA	2.58122	1.80488	NA	Upward
CD151	977	NA	NA	2.73439	1.58313	NA	Upward
GAD1	2571	2.31686	NA	NA	1.99831	NA	Upward
PID1	55022	NA	NA	2.68719	1.97793	1.79917	Upward
PCNX1	22990	NA	NA	2.74577	1.53842	NA	Upward
SLC2A8	29988	NA	NA	1.86479	2.39273	NA	Upward
ZDHHC2	51201	NA	NA	2.51435	1.737	NA	Upward
RPL5	6125	NA	NA	1.98382	2.26671	NA	Upward
S100A11	6282	NA	NA	2.14013	2.10304	NA	Upward
CBFB	865	2.22464	NA	2.57499	1.55657	NA	Upward
DSG2	1829	NA	NA	2.59968	1.60618	NA	Upward
GLIS3	169792	NA	NA	1.65299	2.38384	2.20212	Upward
FOCAD	54914	NA	NA	2.61287	1.53001	NA	Upward
MEG3	55384	NA	NA	NA	1.94187	2.20063	Upward
SLC2A1	6513	NA	NA	2.45475	1.68665	NA	Upward
CLIC1	1192	NA	NA	2.54383	1.52223	NA	Upward
LY6G6D	58530	NA	NA	2.54383	1.52223	NA	Upward
LY6G6C	80740	NA	NA	2.54383	1.52223	NA	Upward
FOXF2	2295	NA	NA	2.07777	1.98665	NA	Upward
TFEB	7942	NA	NA	2.16509	1.86604	NA	Upward
MTAP	4507	NA	NA	2.38835	1.6297	NA	Upward
HECA	51696	NA	1.87691	2.12723	NA	NA	Upward
ARFGAP1	55738	1.50974	NA	2.48344	NA	NA	Upward
IL4R	3566	2.21072	NA	1.76425	NA	NA	Upward
SRRD	402055	NA	NA	2.14062	1.83405	NA	Upward
TMEM2	23670	2.12105	NA	1.72518	2.1092	NA	Upward
KCTD15	79047	NA	NA	1.81003	2.15044	NA	Upward
EIF4E3	317649	NA	NA	1.74119	2.21767	NA	Upward
CD3EAP	10849	NA	NA	2.17668	1.77718	NA	Upward
TSPAN12	23554	NA	NA	1.70136	2.23414	NA	Upward
SCD	6319	1.64606	2.27746	NA	NA	NA	Upward
FHL3	2275	1.76521	NA	2.10727	2.00156	NA	Upward
EML1	2009	NA	NA	2.21206	1.67851	NA	Upward
CRY1	1407	1.70641	NA	2.17891	NA	NA	Upward
TGFB1I1	7041	2.04663	NA	NA	1.81098	NA	Upward
PRKAB2	5565	1.50245	NA	1.98489	2.25108	NA	Upward
STC2	8614	1.93925	NA	NA	1.87107	NA	Upward
UBTD1	80019	NA	NA	1.71399	2.08508	NA	Upward
PNMA1	9240	1.60536	NA	2.17434	NA	NA	Upward
PLEKHA8P1	51054	NA	NA	1.77077	1.9809	NA	Upward
CSRP1	1465	NA	NA	2.16929	1.57723	NA	Upward
IGF2BP3	10643	NA	NA	2.07162	1.66601	NA	Upward
CDC42EP1	11135	NA	NA	1.91719	1.81795	NA	Upward
CERCAM	51148	NA	NA	2.01184	1.71934	NA	Upward
DIP2B	57609	1.81179	NA	1.89561	NA	NA	Upward
CCL2	6347	1.98077	NA	NA	1.71923	NA	Upward
PITPNC1	26207	NA	NA	2.06501	1.63406	NA	Upward
KCNG1	3755	2.00737	NA	NA	1.66231	NA	Upward
LUZP1	7798	1.55967	NA	2.3053	1.63808	NA	Upward
WDR1	9948	NA	NA	1.96337	1.7017	NA	Upward
YOD1	55432	1.75618	NA	1.90481	NA	NA	Upward
IFRD1	3475	NA	NA	2.02728	1.6129	NA	Upward
CXXC5	51523	1.66592	NA	1.96892	NA	NA	Upward
CCND1	595	NA	NA	2.02043	1.60458	NA	Upward
SPECC1	92521	NA	NA	1.9509	1.671	NA	Upward
LIMS2	55679	1.83782	NA	NA	1.78399	NA	Upward
PHGDH	26227	2.10998	NA	NA	1.50501	NA	Upward
PHTF1	10745	NA	NA	2.02651	1.58768	NA	Upward
REXO2	25996	NA	NA	2.01301	1.59203	NA	Upward
MXRA5	25878	2.01383	NA	NA	1.58207	NA	Upward
SHC1	6464	NA	NA	2.01674	1.53691	NA	Upward
TIGAR	57103	NA	NA	1.87988	1.66557	NA	Upward
NRAS	4893	NA	NA	2.02265	1.51995	NA	Upward
VAV2	7410	1.83616	NA	1.69937	NA	NA	Upward
PDGFA	5154	NA	NA	1.87243	1.65526	NA	Upward
IKBIP	121457	1.69469	NA	2.0003	1.55872	NA	Upward
FMNL2	114793	NA	NA	1.62057	1.88022	NA	Upward
PPP1R9B	84687	NA	NA	1.53234	1.91581	NA	Upward
GPC4	2239	1.5363	NA	1.81235	1.7865	NA	Upward
BAZ1A	11177	NA	NA	1.82358	1.57671	NA	Upward
STXBP5	134957	1.87155	NA	NA	1.51389	NA	Upward
TCF4	6925	1.52386	NA	NA	NA	1.84205	Upward
CDR2L	30850	1.52028	NA	1.89747	1.53852	NA	Upward
RAP1GDS1	5910	NA	NA	1.68788	1.56069	NA	Upward
DIEXF	27042	NA	NA	1.51765	1.68504	NA	Upward
NMB	4828	1.53245	NA	NA	1.66105	NA	Upward
NEXN	91624	1.56513	NA	NA	1.61988	NA	Upward
CAPN2	824	NA	NA	1.6087	1.56133	NA	Upward
TMEM41A	90407	NA	NA	1.60112	1.50561	NA	Upward
PAFAH1B1	5048	NA	NA	1.5196	1.55134	NA	Upward
P3H1	64175	1.53064	NA	NA	1.50668	NA	Upward
EFNB2	1948	1.51813	NA	NA	1.50112	NA	Upward
ASB8	140461	0.657558	NA	NA	0.660943	NA	Downward
ACY1	95	0.656593	NA	NA	0.657605	NA	Downward
ACBD5	91452	NA	NA	0.648569	0.659823	NA	Downward
SCAMP1-AS1	728769	NA	NA	0.651439	0.65225	NA	Downward
ASH1L-AS1	645676	NA	NA	0.648094	0.655305	NA	Downward
TFPI	7035	0.650159	NA	NA	0.650734	NA	Downward
NIPAL3	57185	0.638499	NA	NA	0.654656	NA	Downward
NNT	23530	0.653544	NA	NA	0.639252	NA	Downward
LLGL2	3993	NA	NA	0.647796	0.637605	NA	Downward
TNFRSF14	8764	0.6369	NA	NA	0.642454	NA	Downward
HSDL2	84263	0.664304	NA	0.614199	NA	NA	Downward
NUDT16L1	84309	0.634697	NA	NA	0.643177	NA	Downward
LOC730102	730102	NA	NA	0.654513	0.618333	NA	Downward
DST	667	NA	NA	0.662239	0.604456	NA	Downward
MUT	4594	0.630188	NA	NA	0.635006	NA	Downward
EIF4B	1975	0.633753	NA	NA	0.629145	NA	Downward
PSMB8	5696	0.635202	NA	NA	0.624964	NA	Downward
TSNAX	7257	0.640822	NA	0.617407	NA	NA	Downward
MYLIP	29116	NA	NA	0.632164	0.621978	NA	Downward
SLC27A3	11000	0.629848	NA	NA	0.613849	NA	Downward
FBLN1	2192	0.642456	NA	NA	0.600499	NA	Downward
cyp2u1	113612	0.596001	NA	NA	0.63981	NA	Downward
MR1	3140	0.590569	NA	NA	0.645069	NA	Downward
Hsbp1l1	440498	NA	NA	0.627512	0.607846	NA	Downward
AUH	549	0.577756	NA	NA	0.654477	NA	Downward
ANAPC13	25847	0.602019	NA	0.626108	NA	NA	Downward
NFIB	4781	0.592896	NA	NA	0.635166	NA	Downward
COQ7	10229	NA	NA	0.563277	0.65848	NA	Downward
RNASEL	6041	0.661621	0.556633	NA	NA	NA	Downward
GALT	2592	0.63352	NA	NA	0.583608	NA	Downward
ALDH9A1	223	NA	NA	0.589123	0.626751	NA	Downward
FZD1	8321	0.600827	NA	NA	0.61489	NA	Downward
ZNF331	55422	0.627812	NA	0.585519	NA	NA	Downward
FBXO32	114907	0.566147	NA	NA	0.647024	NA	Downward
LOC730101	730101	NA	NA	0.574583	0.638292	NA	Downward
EEF2K	29904	NA	NA	0.596919	0.615143	NA	Downward
MIR600HG	81571	0.654569	NA	NA	0.55589	NA	Downward
NAAA	27163	NA	NA	0.613963	0.595948	NA	Downward
PCDH17	27253	NA	NA	0.621053	0.585838	NA	Downward
TRIM24	8805	NA	NA	0.575547	0.630672	NA	Downward
CECR5	27440	0.581611	NA	0.621182	NA	NA	Downward
PMM1	5372	0.635005	NA	0.567726	NA	NA	Downward
FBXO38	81545	NA	0.540837	NA	0.654059	NA	Downward
STX17	55014	NA	NA	0.543559	0.651279	NA	Downward
MYO1B	4430	0.53166	NA	0.661889	NA	NA	Downward
CTDSPL	10217	0.572261	NA	0.567444	0.64741	NA	Downward
CHI3L2	1117	0.66428	0.524475	NA	NA	NA	Downward
FUT9	10690	NA	0.529621	NA	0.657025	NA	Downward
CYBRD1	79901	0.555598	NA	NA	0.630244	NA	Downward
CRYL1	51084	0.624157	NA	NA	0.558643	NA	Downward
pnkd	25953	NA	NA	0.576245	0.603045	NA	Downward
GCFC2	6936	NA	NA	0.583693	0.592427	NA	Downward
GSTA4	2941	0.619699	NA	0.541784	0.601366	NA	Downward
ttc32	130502	NA	NA	0.522985	0.649515	NA	Downward
PKIB	5570	NA	0.607391	NA	0.565088	NA	Downward
RBM47	54502	NA	NA	0.574932	0.596984	NA	Downward
NEAT1	283131	NA	NA	0.511696	0.659402	NA	Downward
IL1R1	3554	0.585656	NA	NA	0.577092	NA	Downward
ALDH7A1	501	0.628184	NA	0.533675	NA	NA	Downward
NT5DC1	221294	0.551702	NA	NA	0.608777	NA	Downward
FYCO1	79443	0.640613	NA	0.515358	NA	NA	Downward
USP13	8975	0.62715	NA	0.527805	NA	NA	Downward
CMTM8	152189	0.658594	NA	0.495463	NA	NA	Downward
mrps6	64968	0.613536	NA	NA	0.540502	NA	Downward
c14orf159	80017	0.545474	NA	NA	0.605185	NA	Downward
PRKAG2	51422	0.657466	NA	0.492456	NA	NA	Downward
AKR1C3	8644	0.594653	NA	0.555094	NA	NA	Downward
SHMT1	6470	0.501939	NA	NA	0.64732	NA	Downward
CDC14B	8555	NA	NA	0.51227	0.636042	NA	Downward
ATP6V0E2	155066	NA	NA	0.478012	0.665949	NA	Downward
BIVM	54841	0.532883	NA	0.590688	0.590401	NA	Downward
PIAS1	8554	0.594649	NA	NA	0.547391	NA	Downward
UTRN	7402	NA	NA	0.582898	0.556996	NA	Downward
ABCC4	10257	0.632925	NA	0.503981	NA	NA	Downward
CLUAP1	23059	0.602911	NA	0.449613	0.652798	NA	Downward
RNF141	50862	NA	NA	0.582216	0.550912	NA	Downward
CABLES1	91768	0.660362	NA	0.482797	0.555343	NA	Downward
ILVBL	10994	0.554977	NA	0.567993	NA	NA	Downward
FCGRT	2217	NA	NA	0.506355	0.615231	NA	Downward
ADARB1	104	0.470584	NA	NA	0.650972	NA	Downward
TBL1XR1	79718	NA	NA	0.466355	0.65416	NA	Downward
POLR2L	5441	0.640987	NA	0.47297	NA	NA	Downward
BCAT2	587	0.62371	NA	0.489275	NA	NA	Downward
STK32B	55351	NA	NA	0.550791	0.559497	NA	Downward
LANCL1	10314	0.660061	NA	0.49468	0.504959	NA	Downward
NR2F1	7025	0.641863	NA	NA	0.461942	NA	Downward
EXOC3	11336	NA	NA	0.476106	0.625019	NA	Downward
ECH1	1891	NA	NA	0.480944	0.606483	NA	Downward
KCTD3	51133	0.567067	NA	0.516312	NA	NA	Downward
FAM111A	63901	NA	NA	0.427318	0.653897	NA	Downward
PLEKHH2	130271	NA	NA	0.425899	0.650459	NA	Downward
AHCYL1	10768	NA	NA	0.576967	0.499241	NA	Downward
SMAD3	4088	0.488834	NA	NA	0.653842	0.467955	Downward
SAV1	60485	0.59557	0.475665	NA	NA	NA	Downward
RIMKLA	284716	NA	NA	0.559041	0.50805	NA	Downward
EPHX2	2053	0.479045	NA	0.524412	0.595336	NA	Downward
EPB41L4B	54566	NA	NA	0.450576	0.614365	NA	Downward
GRAMD3	65983	0.466077	NA	NA	0.597692	NA	Downward
KMT5B	51111	NA	0.435951	NA	0.626575	NA	Downward
PKDCC	91461	NA	NA	0.42353	0.638572	NA	Downward
BRE	9577	0.583684	0.445418	0.563406	NA	NA	Downward
NSMCE4A	54780	NA	NA	0.436799	0.623652	NA	Downward
PDGFD	80310	0.476149	NA	NA	0.584134	NA	Downward
ATP2B1	490	NA	NA	0.400415	0.656099	NA	Downward
JADE2	23338	0.54561	NA	NA	0.509365	NA	Downward
ATM	472	NA	0.417807	NA	0.631521	NA	Downward
ACADSB	36	NA	NA	0.506783	0.540106	NA	Downward
CTSO	1519	0.622604	NA	NA	0.422295	NA	Downward
AIMP1	9255	0.459013	NA	0.583755	NA	NA	Downward
DHRS13	147015	NA	NA	0.400327	0.642036	NA	Downward
BMP2K	55589	0.512958	0.529063	NA	NA	NA	Downward
DCXR	51181	0.663737	NA	0.376751	NA	NA	Downward
ARRB1	408	NA	0.62278	0.340607	0.597216	NA	Downward
BNIP3	664	NA	NA	0.390934	0.648869	NA	Downward
GCHFR	2644	0.652802	NA	0.400403	0.503088	NA	Downward
sall2	6297	0.568003	NA	NA	0.468366	NA	Downward
IRF2BP2	359948	NA	NA	0.465971	0.566031	NA	Downward
EBPL	84650	0.546079	NA	0.485835	NA	NA	Downward
MEGF9	1955	NA	NA	0.484437	0.543712	NA	Downward
KCTD6	200845	NA	NA	0.585688	0.439012	NA	Downward
STMN3	50861	0.544585	NA	NA	0.479954	NA	Downward
CD99L2	83692	NA	NA	0.521309	0.503034	NA	Downward
SECTM1	6398	NA	NA	NA	0.630047	0.393812	Downward
EFEMP1	2202	0.506157	NA	NA	0.517646	NA	Downward
PLIN2	123	0.518604	NA	0.504762	NA	NA	Downward
FAM213B	127281	NA	NA	0.409915	0.613274	NA	Downward
NQO1	1728	NA	NA	0.48219	0.540858	NA	Downward
DHRS3	9249	NA	0.524073	NA	NA	0.494558	Downward
CYB5B	80777	NA	NA	0.428826	0.589012	NA	Downward
NRP1	8829	0.510991	NA	0.504016	NA	NA	Downward
C1orf53	388722	NA	NA	0.378964	0.635941	NA	Downward
ZMYND12	84217	0.571554	NA	NA	0.440632	NA	Downward
MAP3K1	4214	NA	NA	0.431121	0.57902	NA	Downward
EML4	27436	NA	NA	0.403019	0.60423	NA	Downward
HMBS	3145	NA	0.485223	0.521857	NA	NA	Downward
TBL1X	6907	0.610649	NA	0.393894	NA	NA	Downward
MBP	4155	0.541111	0.540013	NA	NA	0.421425	Downward
PTTG1	9232	0.485392	0.514944	NA	NA	NA	Downward
C1RL	51279	0.558334	NA	0.440825	NA	NA	Downward
PGD	5226	0.634122	NA	0.364572	NA	NA	Downward
FLRT3	23767	0.590332	NA	NA	0.401992	NA	Downward
TCEA3	6920	0.518558	NA	NA	0.47212	NA	Downward
WWOX	51741	NA	NA	0.342228	0.642659	NA	Downward
DUSP6	1848	NA	NA	NA	0.591733	0.392308	Downward
ARNT2	9915	0.422376	NA	NA	0.56029	NA	Downward
FAH	2184	0.386348	NA	0.595258	NA	NA	Downward
SLC18B1	116843	0.598998	NA	0.38126	NA	NA	Downward
RAPGEF5	9771	NA	NA	0.518997	0.456796	NA	Downward
SLC16A5	9121	0.455302	NA	0.341657	0.665007	NA	Downward
CDPF1	150383	NA	0.498421	0.361186	0.599414	NA	Downward
MAST4	375449	NA	NA	0.430189	0.537154	NA	Downward
PPARA	5465	NA	NA	0.361186	0.600902	NA	Downward
SH3BP4	23677	NA	NA	0.316716	0.642559	NA	Downward
ASS1	445	NA	NA	0.322397	0.635815	NA	Downward
FAM13A	10144	NA	NA	0.364275	0.592613	NA	Downward
MAFB	9935	0.547972	NA	NA	NA	0.408103	Downward
ZNF585A	199704	NA	0.306314	NA	0.649025	NA	Downward
THSD7A	221981	NA	NA	0.418731	0.53644	NA	Downward
cdc25b	994	0.555467	NA	0.217469	0.658607	NA	Downward
B4GALT4	8702	0.42063	NA	0.531248	NA	NA	Downward
CST7	8530	NA	NA	0.5831	0.366996	NA	Downward
APMAP	57136	NA	NA	0.5831	0.366996	NA	Downward
ACSS1	84532	NA	NA	0.5831	0.366996	NA	Downward
TMEM205	374882	NA	NA	0.413815	0.534886	NA	Downward
LHPP	64077	NA	NA	0.358134	0.588343	NA	Downward
MCEE	84693	NA	NA	0.293558	0.652823	NA	Downward
TOB1	10140	0.61623	NA	0.224564	0.575173	NA	Downward
SLC2A12	154091	0.441051	NA	NA	0.498067	NA	Downward
GSE1	23199	NA	NA	0.544011	0.391201	NA	Downward
PPARG	5468	0.469388	NA	0.544241	NA	0.387464	Downward
BCL6	604	NA	NA	0.388215	0.542461	NA	Downward
TMEM106B	54664	NA	NA	0.303268	0.623107	NA	Downward
TST	7263	NA	NA	0.369282	0.553913	NA	Downward
PHLPP1	23239	NA	NA	0.377705	0.542715	NA	Downward
SRGN	5552	NA	NA	0.42324	0.494871	NA	Downward
LGR4	55366	NA	NA	0.385834	0.532233	NA	Downward
SPTSSA	171546	NA	NA	0.297581	0.619852	NA	Downward
FAM107B	83641	0.556178	NA	0.369366	0.513602	0.395599	Downward
CLDN11	5010	0.394705	NA	NA	0.571149	0.407038	Downward
UBE2L6	9246	NA	0.324366	NA	0.584189	NA	Downward
IFIH1	64135	NA	0.494289	0.39357	0.472275	NA	Downward
GLDC	2731	NA	NA	0.374264	NA	0.532414	Downward
RAB6A	5870	NA	0.282915	NA	0.622876	NA	Downward
NAMPT	10135	NA	NA	0.264527	0.640647	NA	Downward
EPS8	2059	0.586968	NA	0.315529	NA	NA	Downward
PAXIP1-AS1	202781	NA	NA	0.352979	0.544054	NA	Downward
GALM	130589	NA	NA	0.385287	0.50931	NA	Downward
C1R	715	0.610203	NA	0.283747	NA	NA	Downward
ALDH3A2	224	0.32316	NA	0.368053	0.647213	NA	Downward
COQ8A	56997	0.556008	NA	0.304362	0.477577	NA	Downward
PRDX2	7001	NA	0.585398	NA	0.305229	NA	Downward
SEMA3B	7869	0.40029	NA	0.488403	NA	NA	Downward
RNFT2	84900	NA	NA	0.385908	0.502642	NA	Downward
CGNL1	84952	0.396839	NA	NA	0.491062	NA	Downward
SNAP23	8773	0.646233	0.24131	NA	NA	NA	Downward
CD302	9936	0.454269	NA	NA	0.432535	NA	Downward
IFIT3	3437	NA	NA	0.284195	0.602431	NA	Downward
TPD52L1	7164	NA	NA	0.275367	0.609129	NA	Downward
EID3	493861	0.557273	NA	NA	0.323	NA	Downward
GPCPD1	56261	NA	NA	0.25384	0.625636	NA	Downward
PER2	8864	NA	NA	0.252591	0.625865	NA	Downward
GMPR	2766	0.497196	NA	NA	0.380974	NA	Downward
THRB	7068	NA	NA	0.353204	0.522299	NA	Downward
SASH1	23328	0.241948	NA	NA	0.632093	NA	Downward
FAM84B	157638	NA	NA	0.374156	0.4983	NA	Downward
ZNF395	55893	0.234252	NA	NA	0.636836	NA	Downward
PLCXD1	55344	0.396381	NA	NA	0.472976	NA	Downward
HIP1	3092	NA	NA	0.285339	0.582786	NA	Downward
GNAI1	2770	0.371721	NA	NA	0.495644	NA	Downward
HYKK	123688	NA	NA	0.413619	0.452854	NA	Downward
CAMK2D	817	NA	NA	0.196602	0.663169	NA	Downward
FLOT1	10211	0.442497	NA	0.415948	NA	NA	Downward
GMDS	2762	0.642575	NA	0.213722	NA	NA	Downward
SSBP2	23635	0.462252	NA	0.325327	0.496856	NA	Downward
DEPTOR	64798	0.463668	NA	NA	0.389298	NA	Downward
AXIN2	8313	NA	NA	0.243428	0.609145	NA	Downward
LETMD1	25875	0.656886	0.194883	NA	NA	NA	Downward
DKK1	22943	0.315463	NA	NA	0.534141	NA	Downward
DPYD	1806	0.364322	NA	NA	0.483864	NA	Downward
SOD2	6648	0.336385	NA	0.507477	NA	NA	Downward
IFIT1	3434	NA	NA	0.366192	0.477412	NA	Downward
ESR2	2100	NA	0.551634	0.291464	NA	NA	Downward
GCH1	2643	0.486154	0.35574	NA	NA	NA	Downward
AQP3	360	NA	NA	0.399466	0.438806	NA	Downward
S100P	6286	NA	0.251326	0.394198	0.607923	NA	Downward
NR2F2	7026	NA	NA	0.229059	0.60428	NA	Downward
GRTP1	79774	NA	0.579397	0.292516	0.370663	NA	Downward
IFI30	10437	NA	NA	0.348688	0.479164	NA	Downward
SERPINB1	1992	NA	NA	0.228192	0.596963	NA	Downward
CYB5A	1528	0.54428	NA	0.277571	NA	NA	Downward
VAMP5	10791	0.53781	0.282514	NA	NA	NA	Downward
FAM8A1	51439	NA	NA	0.270695	0.54583	NA	Downward
FZD7	8324	NA	0.551366	0.26324	NA	NA	Downward
DAPK1	1612	0.429667	NA	0.202554	0.584535	NA	Downward
GDA	9615	NA	NA	0.54752	0.262178	NA	Downward
ALDH5A1	7915	0.428606	NA	NA	0.3804	NA	Downward
TXNIP	10628	0.658613	NA	NA	0.149129	NA	Downward
ALDH3B1	221	0.27505	NA	0.308941	0.625438	NA	Downward
PPFIBP2	8495	0.627851	NA	0.17777	NA	NA	Downward
CTNNAL1	8727	0.303687	NA	NA	0.501598	NA	Downward
CGN	57530	0.312895	NA	0.491524	NA	NA	Downward
FAM171B	165215	NA	NA	0.189181	0.61296	NA	Downward
ABCB6	10058	0.598265	NA	0.202281	NA	NA	Downward
TSGA10	80705	NA	NA	0.277791	0.519104	NA	Downward
osr2	116039	NA	NA	0.45449	0.341535	NA	Downward
MRPL54	116541	0.601312	NA	0.193113	NA	NA	Downward
cemip	57214	0.537056	NA	NA	0.256809	NA	Downward
CA11	770	0.508175	NA	NA	0.278742	NA	Downward
FOXA2	3170	NA	NA	0.336255	0.450623	NA	Downward
PLA2G4A	5321	0.627446	NA	0.151758	NA	NA	Downward
GPRC5C	55890	NA	NA	0.384228	0.387407	NA	Downward
AHR	196	NA	NA	0.143326	0.62622	NA	Downward
SPRY1	10252	0.352143	NA	NA	0.416793	NA	Downward
TGFBR3	7049	0.320522	NA	0.634389	0.197737	NA	Downward
LY6E	4061	NA	NA	0.189822	0.576412	NA	Downward
TFAP2A	7020	0.275465	NA	NA	0.488373	NA	Downward
NCALD	83988	NA	0.279669	0.298881	0.557731	NA	Downward
CDKN1B	1027	NA	NA	0.331428	0.423183	NA	Downward
TMEM133	83935	NA	0.483602	0.270577	NA	NA	Downward
ABCG1	9619	0.630439	0.147873	NA	0.352891	NA	Downward
RPLP0	6175	0.666516	0.082104	NA	NA	NA	Downward
AVPI1	60370	0.433449	NA	0.218518	NA	0.470622	Downward
EPCAM	4072	NA	NA	0.172206	0.575807	NA	Downward
NANOS1	340719	NA	NA	NA	0.555488	0.19192	Downward
SLC12A2	6558	NA	NA	0.0901225	0.654626	NA	Downward
GRB14	2888	NA	NA	0.152837	0.588182	NA	Downward
ABCC6	368	NA	NA	0.24	0.499228	NA	Downward
PTGER4	5734	NA	NA	NA	0.405736	0.325165	Downward
BATF2	116071	NA	0.22525	NA	NA	0.505583	Downward
IMPA2	3613	0.499356	NA	0.224287	NA	NA	Downward
SYNE2	23224	NA	NA	0.291464	0.430822	NA	Downward
ANG	283	NA	NA	0.12623	0.595351	NA	Downward
RNASE4	6038	NA	NA	0.12623	0.595351	NA	Downward
TWIST2	117581	NA	NA	0.339546	0.376568	NA	Downward
ADORA2B	136	NA	NA	0.484751	NA	0.225277	Downward
TMEM97	27346	0.350814	NA	0.355324	NA	NA	Downward
STEAP2	261729	0.392733	NA	0.310525	NA	NA	Downward
PARD6B	84612	NA	NA	0.338699	0.359581	NA	Downward
CACNA1D	776	NA	NA	0.13575	0.562178	NA	Downward
SLC4A4	8671	NA	NA	0.0602547	0.637458	NA	Downward
PDK4	5166	NA	NA	0.138157	0.557543	NA	Downward
PTX3	5806	0.222792	NA	NA	NA	0.465728	Downward
CYP1B1	1545	0.237282	NA	0.168246	0.636259	0.325286	Downward
BMP4	652	0.251363	NA	0.429903	NA	NA	Downward
MAP3K5	4217	0.289812	NA	NA	NA	0.391162	Downward
IFITM3	10410	NA	NA	0.316075	0.361345	NA	Downward
GLRX	2745	0.470695	NA	0.204804	NA	NA	Downward
C1orf115	79762	0.308301	NA	0.360659	0.337495	NA	Downward
cnksr3	154043	0.455507	NA	0.170201	NA	0.376951	Downward
APBA3	9546	NA	0.468586	0.193113	NA	NA	Downward
GPALPP1	55425	NA	0.0259261	NA	0.633875	NA	Downward
NCEH1	57552	0.496634	NA	0.161374	NA	NA	Downward
HHIPL2	79802	NA	NA	0.214033	0.435356	NA	Downward
CSGALNACT1	55790	NA	NA	0.229115	NA	0.418559	Downward
DDIT4L	115265	0.487472	NA	0.158579	NA	NA	Downward
GCLM	2730	0.440539	NA	0.205334	NA	NA	Downward
TOX3	27324	NA	NA	0.215929	0.429157	NA	Downward
cbr3	874	0.396448	NA	0.245241	NA	NA	Downward
ARHGAP29	9411	NA	NA	0.13368	0.320337	0.498525	Downward
RDH10	157506	0.536657	NA	0.0980004	NA	NA	Downward
MTUS1	57509	0.308954	NA	0.325246	NA	NA	Downward
ARRDC4	91947	0.480735	NA	NA	0.150941	NA	Downward
STEAP1	26872	0.350833	NA	0.28072	NA	NA	Downward
CITED2	10370	0.379825	NA	0.186086	0.365526	0.327757	Downward
IFITM2	10581	NA	NA	0.267599	0.357926	NA	Downward
MYLK	4638	0.55337	NA	0.0660324	NA	NA	Downward
RAB40B	10966	NA	NA	0.292482	0.325229	NA	Downward
SOCS5	9655	0.458701	0.15666	NA	NA	NA	Downward
MYO5C	55930	NA	NA	0.308308	0.30414	NA	Downward
RARRES3	5920	0.328502	NA	0.283471	NA	NA	Downward
MAP2K6	5608	NA	NA	0.198459	0.405842	NA	Downward
PKP2	5318	NA	NA	0.219593	NA	0.383722	Downward
KCNB1	3745	0.48459	NA	NA	0.108765	NA	Downward
ST8SIA4	7903	NA	NA	0.0693213	0.517856	NA	Downward
ALDH6A1	4329	0.446529	NA	0.147648	0.28118	NA	Downward
SOX2	6657	NA	NA	0.048234	0.525955	NA	Downward
SELENBP1	8991	0.456497	NA	0.108113	NA	NA	Downward
TMEM37	140738	0.373042	NA	0.182021	NA	NA	Downward
TBC1D2	55357	0.374744	NA	0.166945	NA	NA	Downward
ENPP1	5167	0.2318	NA	0.307715	NA	NA	Downward
CXCL16	58191	NA	NA	0.0742814	0.461749	NA	Downward
CEBPD	1052	0.447138	NA	0.0866315	NA	NA	Downward
MAOA	4128	0.258523	NA	0.266194	NA	NA	Downward
RAB26	25837	NA	NA	0.337099	0.18109	NA	Downward
C5	727	NA	NA	0.0845206	0.409684	NA	Downward
acsm3	6296	NA	0.228318	0.264275	NA	NA	Downward
GPAT3	84803	NA	NA	0.174875	NA	0.307326	Downward
LXN	56925	NA	NA	0.238662	0.235895	NA	Downward
CA12	771	0.219599	NA	0.254747	NA	NA	Downward
TSPAN7	7102	0.427135	NA	0.0465552	NA	NA	Downward
SDPR	8436	0.195353	NA	0.115062	NA	0.370934	Downward
CXCL1	2919	NA	NA	0.136746	NA	0.316736	Downward
CDH1	999	NA	NA	0.200971	0.247254	NA	Downward
CPA4	51200	0.144889	NA	NA	NA	0.300252	Downward
UPK1B	7348	0.297966	NA	0.142647	NA	NA	Downward
INHBB	3625	NA	NA	0.0618768	0.367795	NA	Downward
EVA1C	59271	0.347032	NA	0.0785155	NA	NA	Downward
CXCL3	2921	NA	NA	0.109312	NA	0.301883	Downward
METTL7A	25840	NA	NA	0.0750945	NA	0.309848	Downward
UBE2C	11065	0.222072	0.132055	NA	NA	NA	Downward
SERPINB2	5055	0.127166	NA	NA	NA	0.214403	Downward
TSPAN8	7103	0.315868	NA	0.0203498	NA	NA	Downward
CABYR	26256	NA	0.160662	0.161651	NA	NA	Downward
AGR2	10551	NA	NA	0.0233213	0.251702	NA	Downward
AREG	374	NA	NA	0.113247	NA	0.151281	Downward
KIT	3815	NA	NA	0.0439201	NA	0.192766	Downward
CXCL2	2920	NA	NA	0.0668718	NA	0.15986	Downward
